# Supplementary material for: The gut microbiota predicts and time-restricted feeding delays experimental colitis
Source: Gut Microbes. 2025 Jan 22;17(1):2453019. doi: 10.1080/19490976.2025.2453019 (PMC11758946; doi:10.1080/19490976.2025.2453019)
Supplement: Supplemental Material [file KGMI_A_2453019_SM1900.zip]

Archive with 4 entries (4 files):
- SupplementaryTable4_Statistics.xlsx
- SupplementaryTableS3_Code.xlsx
- SupplementaryTableS1_TaxaCounts.xlsx
- SupplementaryTableS2_Metadata.xlsx
