# Supplementary material for: The gut microbiota predicts and time-restricted feeding delays experimental colitis
Source: Gut Microbes. 2025 Jan 22;17(1):2453019. doi: 10.1080/19490976.2025.2453019 (PMC11758946; doi:10.1080/19490976.2025.2453019)
Supplement: Supplemental Material [file KGMI_A_2453019_SM1900.zip › SupplementaryTable4_Statistics.xlsx]

## Sheet: Sheet1
Table S4. Statistical Details
Figure 1B
Cosinor Analysis
Genotype	Clock	Clock Gene	p-value	corrected p-value	n
WT	intact clock	BMAL	0.00706903	0.0133526	16
WT	disrupted clock	BMAL	0.0374964	0.0400718	16
WT	intact clock	CLOCK	0.00215311	0.00522898	16
WT	disrupted clock	CLOCK	0.0511591	0.113687	16
WT	intact clock	Cry1	0.0284201	0.0371648	16
WT	disrupted clock	Cry1	0.054608	0.114964	16
WT	intact clock	Cry2	0.0131913	0.0220604	16
WT	disrupted clock	Cry2	0.305275	0.359148	16
WT	intact clock	Per1	3.19104e-06	5.42477e-05	16
WT	disrupted clock	Per1	0.336049	0.384056	16
WT	intact clock	Per2	0.0142744	0.0220604	16
WT	disrupted clock	Per2	0.0745483	0.149097	16
WT	intact clock	Rev_alpha	6.99964e-06	5.9497e-05	16
WT	disrupted clock	Rev_alpha	0.518733	0.546034	16
Figure 1C
Cosinor Analysis
Genotype	Clock	Clock Gene	p-value	corrected p-value	n
IL10KO	intact clock	BMAL	0.461658	0.49909	16
IL10KO	disrupted clock	BMAL	0.234638	0.302759	16
IL10KO	intact clock	CLOCK	0.123528	0.196961	16
IL10KO	disrupted clock	CLOCK	0.112605	0.196961	16
IL10KO	intact clock	Cry1	0.12529	0.196961	16
IL10KO	disrupted clock	Cry1	0.128024	0.196961	16
IL10KO	intact clock	Cry2	0.098493	0.187606	16
IL10KO	disrupted clock	Cry2	0.116695	0.196961	16
IL10KO	intact clock	Per1	0.00116759	0.0039698	16
IL10KO	disrupted clock	Per1	0.00544686	0.0115746	16
IL10KO	intact clock	Per2	0.0020658	0.00522898	16
IL10KO	disrupted clock	Per2	0.0377147	0.0400718	16
IL10KO	intact clock	Rev_alpha	1.11529e-05	6.31997e-05	16
IL10KO	disrupted clock	Rev_alpha	0.25289	0.316112	16
Supplementary Figure 1
Cosinor Analysis
Genotype	Clock	Clock Gene	p-value	corrected p-value	n
WT	intact clock	BMAL	0.00706903	0.0133526	16
IL10KO	intact clock	BMAL	0.461658	0.49909	16
WT	intact clock	CLOCK	0.00215311	0.00522898	16
IL10KO	intact clock	CLOCK	0.123528	0.196961	16
WT	intact clock	Cry1	0.0284201	0.0371648	16
IL10KO	intact clock	Cry1	0.12529	0.196961	16
WT	intact clock	Cry2	0.0131913	0.0220604	16
IL10KO	intact clock	Cry2	0.098493	0.187606	16
WT	intact clock	Per1	3.19104e-06	5.42477e-05	16
IL10KO	intact clock	Per1	0.00116759	0.0039698	16
WT	intact clock	Per2	0.0142744	0.0220604	16
IL10KO	intact clock	Per2	0.0020658	0.00522898	16
WT	intact clock	Rev_alpha	6.99964e-06	5.9497e-05	16
IL10KO	intact clock	Rev_alpha	1.11529e-05	6.31997e-05	16
Figure 2C
Survival Curve
	Group 1	Group 2	n1	n2	p value
E.2	IL10KO intact	IL10KO disrupted	9	10	0.0164
E.3	IL10KO intact	IL10KO disrupted	9	10	0.1536
Figure 2D
E.2	Group 1	Group 2	n1	n2	p value
Infiltration	IL10KO intact	IL10KO disrupted	9	10	0.0203
	IL10KO intact	WT intact	9	8	0.3031
	IL10KO disrupted	WT disrupted	10	8	0.0002
Tissue Damage	IL10KO intact	IL10KO disrupted	9	10	0.0392
	IL10KO intact	WT intact	9	8	0.2222
	IL10KO disrupted	WT disrupted	10	8	0.0187
TNF-α	IL10KO intact	IL10KO disrupted	9	10	0.0002
	IL10KO intact	WT intact	9	7	0.5184
	IL10KO disrupted	WT disrupted	10	8	<0,0001
CCL-5	IL10KO intact	IL10KO disrupted	9	10	0.0279
	IL10KO intact	WT intact	9	7	0.1738
	IL10KO disrupted	WT disrupted	10	8	0.0014
E.3	Group 1	Group 2	n1	n2	p value
Infiltration	IL10KO intact	IL10KO disrupted	9	10	0.2668
	IL10KO intact	WT intact	9	7	0.0033
	IL10KO disrupted	WT disrupted	10	8	0.1906
Tissue Damage	IL10KO intact	IL10KO disrupted	9	10	0.8414
	IL10KO intact	WT intact	9	7	0.0246
	IL10KO disrupted	WT disrupted	10	8	0.0031
TNF-α	IL10KO intact	IL10KO disrupted	9	10	0.4393
	IL10KO intact	WT intact	9	6	0.008
	IL10KO disrupted	WT disrupted	10	7	0.1746
CCL-5	IL10KO intact	IL10KO disrupted	8	10	0.9921
	IL10KO intact	WT intact	8	6	0.0065
	IL10KO disrupted	WT disrupted	10	7	0.0165
Suppl. Fig.2
E.2	Group 1	Group 2	n1	n2	p value
Bowel wall thickness	IL10KO intact	IL10KO disrupted	9	10	0.0003
	IL10KO intact	WT intact	9	8	0.9991
	IL10KO disrupted	WT disrupted	10	8	0.0007
IFN-γ	IL10KO intact	IL10KO disrupted	8	10	<0,0001
	IL10KO intact	WT intact	8	8	0.6614
	IL10KO disrupted	WT disrupted	10	8	<0,0001
E.3	Group 1	Group 2	n1	n2	p value
Bowel wall thickness	IL10KO intact	IL10KO disrupted	9	10	0.6038
	IL10KO intact	WT intact	9	7	0.0002
	IL10KO disrupted	WT disrupted	10	8	0.1932
IFN-γ	IL10KO intact	IL10KO disrupted	9	9	0.0242
	IL10KO intact	WT intact	9	6	0.0016
	IL10KO disrupted	WT disrupted	9	6	0.3267
Figure 3A
ANOSIM statistic R:	0.6027
Significance:	0.001
Number of permutations	999
PCoA 1
Week	Group 1	Group 2	n1	n2	p value	corrected p-value
baseline	WT WP1	WT WP3	16	31	0.68	0.68
baseline	IL10KO WP1	IL10KO WP3	19	38	4e-07	2.4e-07
PCoA 2
Week	Group 1	Group 2	n1	n2	p value	corrected p-value
baseline	WT WP1	WT WP3	16	31	4.3e-09	4.3e-09
baseline	IL10KO WP1	IL10KO WP3	19	38	5.1e-06	2.5e-06
Figure 3B
E.2 - week 2
ANOSIM statistic R:	0.517		n WT	n IL10KO
Significance:	0.001		16	19
Number of permutations: 999	999
E.3- week 2			n WT	n IL10KO
ANOSIM statistic R:	0.4693		32	37
Significance:	0.001
Number of permutations: 999	999
Figure 3C
Shannon Index
E.2 - week 2
Group 1	Group 2	n1	n2	p value
WT	IL10KO	16	19	0.278
E.3 - week 2
Group 1	Group 2	n1	n2	p value
WT	IL10KO	32	37	0.000242
Figure 3D
Rhyhtmic taxa
E.2 - number of rhyhtmic taxa
Week	Group 1	Group 2	n1	n2	p value	corrected p-value
2	WT	IL10KO	8	9	0.867	0.867
14	WT	IL10KO	8	9	0.0231	0.0462
E.2 - cumulative relative abundance
Week	Group 1	Group 2	n1	n2	p value	corrected p-value
2	WT	IL10KO	8	9	0.398	0.398
14	WT	IL10KO	8	9	0.0927	0.1854
E.2 - percentage of rhythmic taxa
Week	Group 1	Group 2	n1	n2	p value	corrected p-value
2	WT	IL10KO	8	9	0.859	0.859
14	WT	IL10KO	8	9	0.02	0.04
E.3 - number of rhyhtmic taxa
Week	Group 1	Group 2	n1	n2	p value	corrected p-value
2	WT	IL10KO	8	8	0.613	0.613
6	WT	IL10KO	8	7	0.0058	0.0116
E.3 - cumulative relative abundance
Week	Group 1	Group 2	n1	n2	p value	corrected p-value
2	WT	IL10KO	8	8	0.453	0.453
6	WT	IL10KO	8	7	0.0382	0.0764
E.3 - percentage of rhythmic taxa
Week	Group 1	Group 2	n1	n2	p value	corrected p-value
2	WT	IL10KO	8	8	0.798	0.798
6	WT	IL10KO	8	7	0.006	0.012
Supplementary Figure 4
E.2 - week 14
ANOSIM statistic R:	0.6024		n WT	n IL10KO
Significance:	0.001		8	9
Number of permutations: 999	999
E.3- week 2			n WT	n IL10KO
ANOSIM statistic R:	0.3359		8	8
Significance:	0.005
Number of permutations: 999	999
Supplementary Figure 5
Z-scores
E.2 - week 14												E.2 - week 6
Taxon	ZT3 WT	ZT9 WT	ZT15 WT	ZT21 WT	ZT3 IL10KO	ZT9 IL10KO	ZT15 IL10KO	ZT21 IL10KO				Taxon	ZT3 WT	ZT9 WT	ZT15 WT	ZT21 WT	ZT3 IL10KO IL10KO	ZT9 IL10KO	ZT15 IL10KO	ZT21 IL10KO
f_Erysipelotrichaceae_g_uncult.	-0.761339	-0.848294	-0.791784	-1.22437	-0.211951	1.81719	1.09289	-0.430982				f_Erysipelotrichaceae	-0.922949	-0.922949	-0.922949	-0.922949	0.83258	-0.30415	0.784645	-1.00467
f_Peptococcaceae_g_uncult.	0.973703	-2.02456	-0.0476889	0.68442	-0.0706808	-0.200793	-1.30728	1.21289				f_Erysipelotrichaceae_g_uncult.bact.	0.928146	-0.641872	-0.633478	-1.15752	-0.937155	-0.417997	1.17155	-0.281878
f_Ruminococcaceae_g_UBA1819	-0.386036	-1.20979	-0.700422	-0.656241	-0.778961	-0.58829	-1.18975	-0.422401				f_Lachnospiraceae	1.08782	-1.18433	-0.725479	0.233046	-0.180551	-0.991508	0.426869	0.0416777
f_Ruminococcaceae_g_uncult.	0.130078	-1.15132	-0.535586	-0.612643	0.173617	1.36686	1.16598	-0.41619				f_Lachnospiraceae_g_GCA.900066575	1.44074	-1.10698	0.272106	0.820083	0.958563	0.875312	0.627544	1.23038
g_.Eubacterium..coprostanoligenes.group	-0.667545	-0.767195	-0.882404	-1.12339	0.992392	0.830411	1.27227	0.530714				f_Lachnospiraceae_g_uncult.	0.589627	-0.971763	-0.786917	0.0615918	-0.551537	1.83579	-1.29647	0.384762
g_.Eubacterium..xylanophilum.group	0.0351748	-1.27587	-0.746693	-0.574974	0.823484	0.571448	-1.4765	0.486557				f_Muribaculaceae_g_mouse.gut.metagenome	0.164822	-0.0890801	-1.71636	-1.02752	0.89276	0.598153	1.19655	-1.18274
g_ASF356	-0.109891	-1.16634	-1.03709	-0.147474	0.504777	1.10171	-1.30251	0.897797				f_Peptococcaceae_g_uncult.	0.0259376	-1.40776	-0.624881	-0.102574	-0.83165	-0.467889	0.189371	1.6991
g_Acetatifactor	-0.525899	-0.912919	-0.819184	-0.574376	0.479234	1.92217	-0.71437	0.882705				f_Ruminococcaceae	1.41912	-0.653412	0.0801837	0.994657	-0.545287	-1.40441	1.40031	1.02889
g_Anaeroplasma	1.0739	-0.696403	-0.262075	0.516208	-0.354564	0.5066	-1.79158	-0.097875				f_Ruminococcaceae_g_UBA1819	0.551292	-0.955469	0.130757	-0.45276	-1.38903	-0.645112	0.763315	-0.155125
g_Anaerotruncus	1.41545	-1.02531	-1.02667	0.990055	0.854744	0.658336	-0.454459	1.45987				f_Ruminococcaceae_g_uncult.	1.06571	-0.698309	0.10755	-0.695812	-0.314041	-1.07297	1.84885	0.645624
g_Angelakisella	-0.0366129	-1.19182	-0.284854	-0.521357	-0.448853	-1.05997	0.425323	-1.1446				g_ASF356	0.814534	-0.998131	-0.997307	-0.796775	0.440157	0.813614	-0.967998	-1.72935
g_Clostridium.sensu.stricto.1	1.15649	0.450677	1.06522	-1.18241	0.923502	1.23769	0.997434	0.24156				g_Anaerotruncus	1.2083	-1.10222	-0.511655	-0.259186	1.00274	0.918337	1.0198	-0.272733
g_Desulfovibrio	0.630116	-1.29272	-0.781177	0.582743	0.904438	-0.210037	1.50128	0.0811921				g_Angelakisella	-0.869378	-0.869378	-0.869378	-0.869378	-0.364239	-0.440189	-0.704215	-1.72557
g_Marvinbryantia	0.554485	-0.123564	0.225155	0.467453	-0.208215	0.0517076	-0.512658	1.08329				g_Bilophila	1.42119	-0.86655	-1.0893	-0.177802	1.20639	1.47731	0.310758	-1.13749
g_Negativibacillus	-0.0944884	-0.980128	-0.103924	-0.0959307	0.116048	0.837704	-1.94529	0.683702				g_Blautia	-0.446184	-0.803917	-1.16113	-0.695771	-0.508344	-0.303162	1.47932	1.44147
g_Roseburia	0.172617	-1.47971	-0.767799	-0.143049	1.24108	0.726862	-0.485703	1.47025				g_Butyricicoccus	1.88453	-0.212914	-0.114783	0.308024	-1.77526	-0.444107	-0.0778739	0.456692
g_Ruminiclostridium	-0.279973	-1.24042	-0.629014	-0.530682	0.0474324	1.25874	-0.800436	1.66373				g_Desulfovibrio	2.32534	-0.256158	-0.607752	-0.148646	-0.795672	-0.675427	0.0843044	2.11298
g_Ruminiclostridium.5	1.3808	-0.439976	0.201374	1.17292	1.10009	0.253149	1.52969	0.557596				g_Erysipelatoclostridium	-0.912807	-0.912807	-0.912807	-0.912807	-1.66651	-0.138849	1.13877	0.887448
g_Ruminiclostridium.6	1.42845	-0.104849	0.477711	1.39521	-0.158355	0.560758	-0.670795	-1.37468				g_Eubacterium.xylanophilum.group	1.7498	0.257368	-0.0106013	0.667637	0.40458	-0.813386	1.33082	1.05566
g_Ruminococcaceae.UCG.005	1.33222	-0.663442	-0.347481	1.17196	1.0523	1.31786	-0.803961	0.996156				g_Intestinimonas	0.218024	-0.804201	-1.31048	-0.698099	-0.552947	-1.09687	0.77876	0.813766
g_Ruminococcaceae.UCG.014	1.35637	0.772841	0.886034	0.44411	0.260627	1.71516	-0.595047	1.08005				g_Lachnoclostridium	0.855025	-0.506371	-0.843738	-0.349346	-0.329011	-0.268337	0.614164	-0.332215
g_Turicibacter	-0.149021	-0.418382	-0.506457	-0.844233	0.696769	1.42503	-0.674366	1.38494				g_Lachnospiraceae.NK4A136.group	0.517054	-1.00816	-0.552244	0.183906	-0.0630943	0.896192	1.73136	-0.758232
g_Tyzzerella	0.7735	-0.76714	-0.503428	0.372549	0.367696	-0.853918	-1.53707	0.00500932				g_Lachnospiraceae.UCG.001	1.57989	-0.719347	-0.633891	0.781916	-0.854795	-0.799356	2.10532	-0.940204
o_Clostridiales_f_Family.XIII..UCG.001	0.774922	-1.2217	-0.628292	0.773621	-1.04952	0.736268	-0.73205	-0.852824				g_Lachnospiraceae.UCG.006	2.10335	-0.272709	0.386166	0.442801	-0.648133	-0.976427	1.17761	1.11171
o_Gastranaerophilales	1.60138	0.00100099	0.566706	1.06846	-0.021336	0.981372	-1.97828	0.386611				g_Negativibacillus	-0.93149	-0.93149	-0.93149	-0.93149	-0.589294	-1.09196	-1.09088	1.44741
o_Gastranaerophilales_f_uncult.bact_g_uncult.bact.	2.01608	0.682802	0.453292	-0.202628	-0.241474	0.271741	-1.11525	0.731462				g_Oscillibacter	0.751975	-0.926745	-0.650489	-0.0992525	0.381433	0.382063	1.32292	1.3911
o_Mollicutes.RF39_f_uncult.bacterium_g_uncult.bacterium	0.430798	-1.26849	-0.354181	0.203271	0.737978	-0.446299	-0.345583	2.08855				g_Roseburia	0.874042	-0.929263	-0.663411	-0.364658	-0.370268	2.30203	0.0190704	-0.510686
f_Atopobiaceae	-0.496247	0.216742	-0.948388	-1.03926	-0.784761	-0.757643	-0.735715	-0.885312				g_Ruminiclostridium.5	1.73836	0.128629	0.132402	0.408249	0.499891	1.6482	0.576935	-0.0274265
f_Muribaculaceae	-0.481165	1.76448	0.915551	0.0292364	-0.10922	1.20263	-1.55624	-0.838909				g_Ruminiclostridium.6	1.8067	-0.580288	-0.644258	0.171076	-0.425066	0.518035	-0.77888	1.39837
f_Muribaculaceae_g_uncult.bact.	-1.48262	0.614008	-0.309998	-1.09826	-0.486283	-0.699648	-1.18583	0.133632				g_Ruminiclostridium.9	1.85625	-0.227158	0.0929243	-0.4948	-0.415081	1.17123	1.08886	1.262
g_Alloprevotella	-0.698288	1.75693	0.708221	0.131269	-0.0772455	1.39468	-0.886708	1.18567				g_Ruminococcaceae.UCG.003	1.9838	0.228317	-0.231499	-0.69946	-1.48199	-0.650912	-0.431333	0.699374
g_Azospirillum.sp..47_25	0.871184	1.79043	0.695066	-0.193253	-0.462524	0.512156	-1.27059	0.51319				g_Ruminococcaceae.UCG.004	1.20832	0.794407	0.693978	1.00282	-1.01768	-1.01545	0.634437	-0.435288
g_Candidatus.Stoquefichus	-0.378515	1.65679	1.01136	-0.665071	1.11819	1.35964	-0.840368	0.825592				g_Ruminococcaceae.UCG.005	1.96194	0.38212	0.227184	0.22797	1.4593	1.09898	0.223236	0.551706
g_Erysipelatoclostridium	-0.54227	1.50431	1.32538	-0.247918	-0.470145	0.541722	-0.259142	-1.437				g_Tyzzerella.3	0.597594	-0.663468	-0.742757	0.0125424	-0.928716	-0.928716	-0.928716	-0.928716
g_Faecalibaculum	0.576809	2.1271	-0.335253	-0.888592	-0.945098	-1.21161	-0.638206	-0.629566				o_Clostridiales_f_Family.XIII..UCG.001	2.06156	-0.566576	-0.823875	-0.562345	-0.81146	-0.754634	-0.973748	-0.808344
g_Lactobacillus	-0.842968	0.36067	-0.00682429	-0.918925	-0.876025	-1.23192	0.783664	-0.165699				o_Gastranaerophilales	1.43855	0.365735	1.33423	-0.0583764	-0.92807	-0.189505	-0.428855	0.233649
g_Muribaculum	0.3016	1.33137	1.02905	0.612722	-0.782505	-0.716808	-0.999107	-1.14568				o_Mollicutes.RF39_f_unidentified_g_unidentified	-0.927616	-0.927616	-0.927616	-0.927616	0.82748	-0.186931	-1.18139	-0.527324
g_Parabacteroides	0.453115	1.63295	0.96803	0.355661	-0.375676	0.40194	-0.873137	1.70791				f_Atopobiaceae	-1.27386	1.11763	0.847455	-0.999628	0.724728	0.586213	0.99726	1.34303
g_Parasutterella	-0.566115	1.54102	0.0666718	-0.811644	0.460871	1.35829	1.33687	0.296328				f_Erysipelotrichaceae_g_uncult.	0.0304176	0.528154	0.160324	-1.09144	1.72467	0.531507	0.93428	-0.0376859
g_Prevotellaceae.UCG.001	0.839734	1.22875	1.12158	0.403967	-0.549491	0.44268	-0.606226	-1.32646				f_Muribaculaceae	-0.640679	1.13519	0.657751	0.291316	-0.0100609	-0.708055	-0.942497	-1.0278
g_Rikenellaceae.RC9.gut.group	-1.16074	1.58775	1.11105	-0.496379	-0.752057	-0.395156	0.315039	-0.64789				f_Muribaculaceae_g_uncult.Bacteroidales.bact.	0.43368	1.41779	0.539981	0.842762	-0.898769	-1.4577	0.318397	-0.626129
g_Ruminococcaceae.UCG.013	0.270418	1.09944	0.526536	-0.126385	-0.100953	-0.215587	-1.93957	0.674354				g_Candidatus.Saccharimonas	0.463945	1.6085	0.749751	-0.98821	-0.173904	-0.354808	-0.470162	1.14731
g_Ruminococcus.1	-0.378384	1.68596	1.05775	-0.260349	0.364294	1.07028	-0.4578	1.77666				g_Candidatus.Stoquefichus	-1.2183	-0.30582	-0.687424	-1.12167	0.20461	-0.243729	0.801615	1.83226
f_Clostridiales.vadinBB60.group_f_uncult.bact.	0.237039	-1.53035	0.832257	0.82692	-0.909417	0.102052	-0.789859	-0.332938				g_Enterorhabdus	-1.43966	1.34238	0.42014	0.745302	-1.497	-0.0162838	0.89787	1.45984
g_Bacteroides	-0.825922	0.810964	0.981941	0.334759	-0.518111	1.38165	-0.985976	0.952651				g_Eubacterium.coprostanoligenes.group	-1.19408	-0.334054	-0.736197	-0.888435	-0.109598	-0.281004	-0.836442	-0.592248
g_Christensenellaceae.R.7.group	1.26084	0.200969	1.35482	0.60784	-0.309337	0.254268	-1.33808	1.12521				g_Lactobacillus	0.0433151	1.76236	0.45081	-0.0768092	-0.762977	-0.798321	0.426776	1.99396
g_Defluviitaleaceae.UCG.011	0.587202	0.899217	1.28119	0.876492	-0.62872	-0.289295	-0.463351	0.481615				g_Marvinbryantia	-1.6577	1.40367	1.08762	0.388008	-0.892573	-1.138	0.0871522	0.934857
g_Odoribacter	0.645831	0.717169	1.32595	0.939088	-0.944045	-0.179499	-1.08675	-0.433829				g_Muribaculum	-1.30059	0.59795	-0.166963	-1.07371	-1.18757	-0.47627	-0.606043	-0.389724
f_Desulfovibrionaceae_g_uncult.	0.847687	-0.218844	0.495498	1.85506	0.39571	-0.770683	2.11109	-0.328066				g_Parasutterella	-1.30892	0.457545	-0.316443	-0.388791	0.806559	-0.79919	-1.06009	-1.12696
f_Erysipelotrichaceae	-1.84939	-0.383257	-0.0316041	-0.0260154	0.431091	-0.0417261	0.836674	-2.34957				g_Ruminococcaceae.UCG.013	-0.7516	-0.569249	-0.87252	-0.62916	-0.435622	0.0833989	-0.00245479	-0.866922
f_Erysipelotrichaceae_g_uncult.bact.	-0.885143	-0.412526	-0.608755	1.50143	-0.510597	1.33575	-1.06579	1.03858				g_Ruminococcaceae.UCG.014	-1.35102	0.110466	-0.535927	-1.13386	0.868577	-0.53079	1.03611	1.58042
f_Lachnospiraceae	0.174219	-1.47574	-0.588763	0.68851	-1.16612	-0.794344	-0.00610872	-1.30816				g_Streptococcus	-0.35854	1.9758	0.225473	0.107519	0.804386	0.562228	1.43743	-0.860724
f_Lachnospiraceae_g_A2	-0.590002	-0.919881	-0.652764	-0.407091	0.361246	0.539837	-1.47445	1.84784				g_uncultured.Lachnospiraceae.bacterium	-0.158924	0.328197	-0.15914	-0.161266	1.0441	0.757722	0.878785	1.04536
f_Lachnospiraceae_g_GCA.900066575	0.36444	-0.779898	0.664248	1.48863	-0.784031	-0.701239	-1.18625	-0.956517				f_Clostridiales.vadinBB60.group_f_uncult.bact.	0.135727	-0.92992	1.81695	-0.557277	-1.71233	-0.511849	0.672433	-0.913692
f_Lachnospiraceae_g_uncult.	-0.183604	-1.59351	-0.940965	0.199586	0.141658	0.978112	-1.45437	0.911322				f_Muribaculaceae_g_uncult.bact.	-1.30426	-0.191144	0.109696	-0.471261	-0.849083	-0.602037	0.401213	1.97442
f_Muribaculaceae_g_uncult.Bacteroidales.bact.	-1.52178	-0.603181	-0.823756	-0.451466	-1.00004	-0.510204	-0.957845	-0.941671				g_Alistipes	-0.618994	-1.6034	1.54993	0.987857	-0.504537	1.58576	1.58569	-0.0776984
f_Ruminococcaceae	0.52989	-0.956269	-0.165998	0.900214	-1.23488	0.391664	1.24876	-0.635474				g_Alloprevotella	-1.22001	-0.719664	0.616758	-0.483315	0.46928	2.02758	-0.307692	-0.632553
g_.Eubacterium..nodatum.group	-1.24006	0.905188	0.927738	1.05021	-0.868915	-0.614276	-1.09852	-1.01232				g_Azospirillum.sp..47_25	-0.790369	-0.648341	0.358011	-0.359447	0.466374	2.02897	0.540964	-0.832441
g_Alistipes	1.1047	-0.8815	0.610798	1.18429	0.738831	-0.414147	-0.688365	-0.677992				g_Christensenellaceae.R.7.group	1.02848	0.728277	1.12855	0.829563	0.77378	1.3283	1.16257	0.157898
g_Bilophila	0.840688	-0.973203	0.745944	1.6247	0.350071	1.06977	-0.737887	1.53598				g_Eubacterium.nodatum.group	-0.404565	1.13063	1.7514	0.210947	-0.727016	0.28838	-0.469806	1.99173
g_Blautia	-0.382638	-0.975977	-1.05751	0.799733	1.17674	0.88616	-0.774281	1.39147				g_Faecalibaculum	-1.28573	1.00488	1.214	-1.08158	-1.57739	-0.677118	-0.197925	0.501362
g_Butyricicoccus	0.896739	-1.1318	-0.557284	1.50011	-0.783541	0.0179535	-1.6882	0.138669				g_Mucispirillum	-0.547353	-1.10902	-0.547154	-0.750785	-1.58817	-0.182976	-1.03206	0.395562
g_Candidatus.Saccharimonas	-0.247538	-0.983391	-1.21848	-0.0136504	-0.893907	-0.463264	-1.10466	-0.734688				g_Parabacteroides	-0.700026	-0.702604	-0.486841	-0.699747	-1.53696	-0.246957	0.529118	0.501572
g_Enterorhabdus	-1.02412	-0.902436	-0.904958	-0.62085	-0.326694	0.373091	-1.69275	0.406016				g_Prevotellaceae.UCG.001	-1.0698	-0.594176	-0.134103	-0.405784	-1.27243	-0.943884	0.140929	0.848168
g_Harryflintia	0.798596	-0.672647	0.190909	1.2649	0.184713	0.0638752	-1.37397	1.92932				g_Rikenellaceae.RC9.gut.group	-1.09989	-1.0515	-0.373802	-0.897363	-0.794144	-1.06607	0.815131	-0.516484
g_Intestinimonas	-0.78949	-1.20035	-0.38364	-0.379958	0.786503	1.60198	-1.34596	0.380822				g_Ruminococcus.1	-0.248152	-0.282973	2.21315	0.670654	-1.29243	-0.678734	0.120899	0.569104
g_Lachnoclostridium	-0.384645	-0.0332777	0.0510967	2.29699	-0.533441	-0.0361013	-1.59727	0.673547				o_Clostridiales_f_Family.XIII..AD3011.group	-0.800929	1.16442	1.7777	-0.495511	-0.924882	-0.924882	-0.924882	-0.924882
g_Lachnospiraceae.FCS020.group	0.0552674	-1.27436	-0.593035	0.981914	1.34104	0.879817	-0.344855	1.29236				o_Gastranaerophilales_f_uncult.bact_g_uncult.bact.	-1.01704	-0.89328	-0.471107	-0.9669	-0.892974	-1.13894	0.122439	-0.889732
g_Lachnospiraceae.NK4A136.group	0.771114	-1.18002	-0.546737	1.22358	0.0451962	-0.415769	1.47568	0.85493				o_Mollicutes.RF39_f_uncult.bacterium_g_uncult.bacterium	0.634996	1.03958	1.25148	0.432721	-0.40041	-0.194609	1.27301	1.33879
g_Lachnospiraceae.UCG.001	1.41529	-0.725233	-1.22244	1.43214	-0.639166	1.27783	-1.69559	-0.713081				f_Desulfovibrionaceae_g_uncult.	0.501942	-1.7726	0.508755	1.46542	0.276509	1.01772	1.92041	-0.392104
g_Lachnospiraceae.UCG.006	1.35652	-0.250548	-0.131321	1.66947	-0.838251	-0.257798	-1.27899	-1.08432				f_Lachnospiraceae_g_A2	0.379213	-0.330887	-1.07578	0.547952	1.06729	1.5153	0.388308	-0.0605443
g_Mucispirillum	-0.275896	-0.721778	-0.930547	1.13027	0.59144	-1.0852	-0.771838	-0.839379				g_Acetatifactor	-0.53264	-1.08582	0.014567	1.66118	-0.691406	-0.799764	-0.326467	-0.535045
g_Oscillibacter	0.650733	-1.40291	-0.491293	0.666747	-0.227839	-0.661576	2.24127	0.566234				g_Anaeroplasma	0.250862	-0.310628	0.229771	0.31903	0.0941665	-1.28671	0.311693	-1.0694
g_Ruminiclostridium.9	0.70302	-0.799854	-0.252224	1.5894	0.505874	1.69863	-1.28137	-0.798617				g_Anaerovorax	0.965254	-0.054086	-0.553211	0.966766	-0.83915	-1.02904	1.74357	0.920715
g_Ruminococcaceae.UCG.003	-0.0226726	-0.58855	-0.798587	0.605872	0.513058	0.922107	-0.800024	1.69884				g_Bacteroides	-1.804	-0.616706	-0.254404	-0.0224902	-0.691895	2.2143	-1.18245	-0.18883
g_Ruminococcaceae.UCG.004	-0.174834	-1.34953	0.0226318	0.0783883	1.0392	0.819388	0.509826	0.0649178				g_Defluviitaleaceae.UCG.011	0.354351	1.31461	0.166267	1.51296	-0.962303	0.331852	-0.356949	-0.658279
g_Ruminococcaceae.UCG.009	-0.842366	-0.880379	-0.956098	-0.489523	-0.0599926	0.162815	-0.884973	-1.56343				g_Lachnospiraceae.FCS020.group	-0.0938988	0.147731	-0.578361	2.34382	-0.318766	-0.540578	-0.240521	0.991103
g_Ruminococcaceae.UCG.010	0.285647	-1.5263	-1.14919	0.42981	-0.766792	0.564955	-0.948344	1.45163				g_Odoribacter	0.162	0.106675	0.913388	1.28337	-1.45673	-0.450694	-0.571895	-0.600822
g_Tyzzerella.3	-0.417659	-1.07394	-1.00334	0.160961	-1.03516	-0.606083	-1.15861	-0.437695				g_Ruminiclostridium	1.14939	-0.546705	-0.111229	1.45961	0.732671	1.52377	1.07322	0.0186723
g_uncultured.Lachnospiraceae.bacterium	-1.49913	-1.58719	0.277802	0.375197	-0.679124	-0.884945	-0.789099	-0.596376				g_Ruminococcaceae.NK4A214.group	-0.22914	0.317289	-0.500826	1.97424	-0.484367	-0.423574	0.0299247	-0.871519
o_Clostridiales_f_Family.XIII..AD3011.group	-0.367269	0.0319699	1.26004	1.42084	0.0202753	1.64714	-0.58735	1.08125				g_Ruminococcaceae.UCG.009	-0.543125	-1.3006	-0.91941	0.746351	-1.10205	-1.15778	-3.67424e-05	-1.09892
o_Mollicutes.RF39	-1.11116	-1.19769	-0.141222	0.288761	1.0982	1.24411	-1.50404	0.150332				o_Mollicutes.RF39	1.12041	-0.847826	-0.43641	1.91336	1.12097	0.923432	0.658484	1.00758
Supplementary Figure 6A
Shannon Index
E.2
Group 1	Group 2	n1	n2	p value
IL10KO intact	IL10KO disrupted	9	6	0.278
E.3
Group 1	Group 2	n1	n2	p value
IL10KO intact	IL10KO disrupted	8	9	0.000242
Supplementary Figure 6B
E.2 - week 14
ANOSIM statistic R:	0.3573		n IL10KO intact	n IL10KO disrupted
Significance:	0.006		9	6
Number of permutations: 999	999
E.3- week 6			n IL10KO intact	n IL10KO disrupted
ANOSIM statistic R:	0.1662		8	9
Significance:	0.028
Number of permutations: 999	999
Supplementary Figure 6C
Rhyhtmic taxa
E.2 - number of rhyhtmic taxa
Week	Group 1	Group 2	n1	n2	p value	corrected p-value
14	WT intact	WT disrupted	8	8	0.791	0.791
14	IL10KO intact	IL10KO disrupted	9	6	0.372	0.744
E.2 - cumulative relative abundance
Week	Group 1	Group 2	n1	n2	p value	corrected p-value
14	WT intact	WT disrupted	8	8	0.912	0.912
14	IL10KO intact	IL10KO disrupted	9	6	0.543	0.912
E.2 - percentage of rhythmic taxa
Week	Group 1	Group 2	n1	n2	p value	corrected p-value
14	WT intact	WT disrupted	8	8	0.614	0.614
14	IL10KO intact	IL10KO disrupted	9	6	0.301	0.602
E.3 - number of rhyhtmic taxa
Week	Group 1	Group 2	n1	n2	p value	corrected p-value
6	WT intact	WT disrupted	8	7	0.391	0.391
6	IL10KO intact	IL10KO disrupted	5	8	0.0575	0.115
E.3 - cumulative relative abundance
Week	Group 1	Group 2	n1	n2	p value	corrected p-value
6	WT intact	WT disrupted	8	7	0.979	0.979
6	IL10KO intact	IL10KO disrupted	5	8	0.0476	0.112
E.3 - percentage of rhythmic taxa
Week	Group 1	Group 2	n1	n2	p value	corrected p-value
6	WT intact	WT disrupted	8	7	0.35	0.35
6	IL10KO intact	IL10KO disrupted	5	8	0.0665	0.133
Figure 4A
Survival Curve	Group 1	Group 2	n1	n2	p value
before day 52	IL10KO AL	IL10KO TRF	19	19	0.8919
after day 52	IL10KO AL	IL10KO TRF	19	19	0.022
Figure 4B
	Group 1	Group 2	n1	n2	p value
BMAL-1	IL10KO AL	IL10KO TRF	17	19	0.0014
Clock	IL10KO AL	IL10KO TRF	13	17	0.018
Figure 4C
	Group 1	Group 2	n1	n2	p value
TNF-α	IL10KO AL	IL10KO TRF	19	19	0.0498
CCL-5	IL10KO AL	IL10KO TRF	18	17	0.0058
Figure 4D
Rhyhtmic taxa
E.3 - number of rhyhtmic taxa
Week	Group 1	Group 2	n1	n2	p value	corrected p-value
6	WT AL	IL10KO AL	13	15	0.00199	0.00398
6	WT TRF	IL10KO TRF	17	15	0.325	0.325
6	WT AL	WT TRF	15	15	0.424	0.424
6	IL10KO AL	IL10KO TRF	13	17	0.0181	0.0362
E.3 - cumulative relative abundance
Week	Group 1	Group 2	n1	n2	p value	corrected p-value
6	WT AL	IL10KO AL	13	15	0.101	0.202
6	WT TRF	IL10KO TRF	17	15	0.552	0.552
6	WT AL	WT TRF	15	15	0.0906	0.0906
6	IL10KO AL	IL10KO TRF	13	17	0.0177	0.0354
E.3 - percentage of rhythmic taxa
Week	Group 1	Group 2	n1	n2	p value	corrected p-value
6	WT AL	IL10KO AL	13	15	0.011	0.022
6	WT TRF	IL10KO TRF	17	15	0.589	0.589
6	WT AL	WT TRF	15	15	0.539	0.539
6	IL10KO AL	IL10KO TRF	13	17	0.0328	0.065
Figure 4E
Shannon Index	Group 1	Group 2	n1	n2	p value	corrected p-value
Week	WT AL	IL10KO AL	13	15	0.00706	0.01412
6	WT TRF	IL10KO TRF	17	15	0.855	0.855
6	WT AL	WT TRF	15	15	0.37	0.37
6	IL10KO AL	IL10KO TRF	13	17	0.000548	0.001096
Figure 4F
E.3 - IL10KO
ANOSIM statistic R:	0.7325		n IL10KO AL	n IL10KO TRF
Significance:	0.001		17	17
Number of permutations: 999	999
E.3 - WT			n WT AL	n WT TRF
ANOSIM statistic R:	0.2087		16	15
Significance:	0.002
Number of permutations: 999	999
Figure 4G
TRF			AL
R	p-value		R	p-value	n
0.53	3.08963e-05		0.21	0.115	35
Supplementary Figure 7
		p value
Survival Curve	between all groups	0.2131
Supplementary Figure 9
	Taxon	Type	Percentage		Intervention	Taxon	Type	Percentage
Intervention	f_Atopobiaceae	percentage_rhythmic	7.69231		WT AL	f_Lachnospiraceae_g_A2	percentage_rhythmic	40
IL10KO AL	f_Atopobiaceae	percentage_arhythmic	92.3077		WT AL	f_Lachnospiraceae_g_A2	percentage_arhythmic	60
IL10KO AL	f_Atopobiaceae	percentage_rhythmic	5.88235		WT TRF	f_Lachnospiraceae_g_A2	percentage_rhythmic	53.3333
IL10KO TRF	f_Atopobiaceae	percentage_arhythmic	94.1176		WT TRF	f_Lachnospiraceae_g_A2	percentage_arhythmic	46.6667
IL10KO TRF	f_Clostridiales.vadinBB60.group_f_uncultured.bacterium	percentage_rhythmic	30.7692		WT AL	f_Lachnospiraceae_g_GCA.900066575	percentage_rhythmic	20
IL10KO AL	f_Clostridiales.vadinBB60.group_f_uncultured.bacterium	percentage_arhythmic	69.2308		WT AL	f_Lachnospiraceae_g_GCA.900066575	percentage_arhythmic	80
IL10KO AL	f_Clostridiales.vadinBB60.group_f_uncultured.bacterium	percentage_rhythmic	29.4118		WT TRF	f_Lachnospiraceae_g_GCA.900066575	percentage_rhythmic	46.6667
IL10KO TRF	f_Clostridiales.vadinBB60.group_f_uncultured.bacterium	percentage_arhythmic	70.5882		WT TRF	f_Lachnospiraceae_g_GCA.900066575	percentage_arhythmic	53.3333
IL10KO TRF	f_Desulfovibrionaceae_g_uncultured	percentage_rhythmic	23.0769		WT AL	f_Lachnospiraceae_g_uncultured	percentage_rhythmic	26.6667
IL10KO AL	f_Desulfovibrionaceae_g_uncultured	percentage_arhythmic	76.9231		WT AL	f_Lachnospiraceae_g_uncultured	percentage_arhythmic	73.3333
IL10KO AL	f_Desulfovibrionaceae_g_uncultured	percentage_rhythmic	29.4118		WT TRF	f_Lachnospiraceae_g_uncultured	percentage_rhythmic	26.6667
IL10KO TRF	f_Desulfovibrionaceae_g_uncultured	percentage_arhythmic	70.5882		WT TRF	f_Lachnospiraceae_g_uncultured	percentage_arhythmic	73.3333
IL10KO TRF	f_Erysipelotrichaceae_g_uncultured	percentage_rhythmic	23.0769		WT AL	f_Muribaculaceae	percentage_rhythmic	26.6667
IL10KO AL	f_Erysipelotrichaceae_g_uncultured	percentage_arhythmic	76.9231		WT AL	f_Muribaculaceae	percentage_arhythmic	73.3333
IL10KO AL	f_Erysipelotrichaceae_g_uncultured	percentage_rhythmic	17.6471		WT TRF	f_Muribaculaceae	percentage_rhythmic	53.3333
IL10KO TRF	f_Erysipelotrichaceae_g_uncultured	percentage_arhythmic	82.3529		WT TRF	f_Muribaculaceae	percentage_arhythmic	46.6667
IL10KO TRF	f_Lachnospiraceae	percentage_rhythmic	23.0769		WT AL	f_Muribaculaceae_g_mouse.gut.metagenome	percentage_rhythmic	13.3333
IL10KO AL	f_Lachnospiraceae	percentage_arhythmic	76.9231		WT AL	f_Muribaculaceae_g_mouse.gut.metagenome	percentage_arhythmic	86.6667
IL10KO AL	f_Lachnospiraceae	percentage_rhythmic	47.0588		WT TRF	f_Muribaculaceae_g_mouse.gut.metagenome	percentage_rhythmic	6.66667
IL10KO TRF	f_Lachnospiraceae	percentage_arhythmic	52.9412		WT TRF	f_Muribaculaceae_g_mouse.gut.metagenome	percentage_arhythmic	93.3333
IL10KO TRF	f_Lachnospiraceae_g_A2	percentage_rhythmic	15.3846		WT AL	f_Muribaculaceae_g_uncultured.Bacteroidales.bacterium	percentage_rhythmic	33.3333
IL10KO AL	f_Lachnospiraceae_g_A2	percentage_arhythmic	84.6154		WT AL	f_Muribaculaceae_g_uncultured.Bacteroidales.bacterium	percentage_arhythmic	66.6667
IL10KO AL	f_Lachnospiraceae_g_A2	percentage_rhythmic	17.6471		WT TRF	f_Muribaculaceae_g_uncultured.Bacteroidales.bacterium	percentage_rhythmic	46.6667
IL10KO TRF	f_Lachnospiraceae_g_A2	percentage_arhythmic	82.3529		WT TRF	f_Muribaculaceae_g_uncultured.Bacteroidales.bacterium	percentage_arhythmic	53.3333
IL10KO TRF	f_Lachnospiraceae_g_GCA.900066575	percentage_rhythmic	23.0769		WT AL	f_Muribaculaceae_g_uncultured.bacterium	percentage_rhythmic	26.6667
IL10KO AL	f_Lachnospiraceae_g_GCA.900066575	percentage_arhythmic	76.9231		WT AL	f_Muribaculaceae_g_uncultured.bacterium	percentage_arhythmic	73.3333
IL10KO AL	f_Lachnospiraceae_g_GCA.900066575	percentage_rhythmic	41.1765		WT TRF	f_Muribaculaceae_g_uncultured.bacterium	percentage_rhythmic	46.6667
IL10KO TRF	f_Lachnospiraceae_g_GCA.900066575	percentage_arhythmic	58.8235		WT TRF	f_Muribaculaceae_g_uncultured.bacterium	percentage_arhythmic	53.3333
IL10KO TRF	f_Lachnospiraceae_g_uncultured	percentage_rhythmic	38.4615		WT AL	f_Peptococcaceae_g_uncultured	percentage_rhythmic	6.66667
IL10KO AL	f_Lachnospiraceae_g_uncultured	percentage_arhythmic	61.5385		WT AL	f_Peptococcaceae_g_uncultured	percentage_arhythmic	93.3333
IL10KO AL	f_Lachnospiraceae_g_uncultured	percentage_rhythmic	35.2941		WT TRF	f_Peptococcaceae_g_uncultured	percentage_rhythmic	20
IL10KO TRF	f_Lachnospiraceae_g_uncultured	percentage_arhythmic	64.7059		WT TRF	f_Peptococcaceae_g_uncultured	percentage_arhythmic	80
IL10KO TRF	f_Muribaculaceae	percentage_rhythmic	23.0769		WT AL	f_Ruminococcaceae	percentage_rhythmic	46.6667
IL10KO AL	f_Muribaculaceae	percentage_arhythmic	76.9231		WT AL	f_Ruminococcaceae	percentage_arhythmic	53.3333
IL10KO AL	f_Muribaculaceae	percentage_rhythmic	47.0588		WT TRF	f_Ruminococcaceae	percentage_rhythmic	46.6667
IL10KO TRF	f_Muribaculaceae	percentage_arhythmic	52.9412		WT TRF	f_Ruminococcaceae	percentage_arhythmic	53.3333
IL10KO TRF	f_Muribaculaceae_g_uncultured.Bacteroidales.bacterium	percentage_rhythmic	53.8462		WT AL	f_Ruminococcaceae_g_UBA1819	percentage_rhythmic	20
IL10KO AL	f_Muribaculaceae_g_uncultured.Bacteroidales.bacterium	percentage_arhythmic	46.1538		WT AL	f_Ruminococcaceae_g_UBA1819	percentage_arhythmic	80
IL10KO AL	f_Muribaculaceae_g_uncultured.Bacteroidales.bacterium	percentage_rhythmic	29.4118		WT TRF	f_Ruminococcaceae_g_UBA1819	percentage_rhythmic	26.6667
IL10KO TRF	f_Muribaculaceae_g_uncultured.Bacteroidales.bacterium	percentage_arhythmic	70.5882		WT TRF	f_Ruminococcaceae_g_UBA1819	percentage_arhythmic	73.3333
IL10KO TRF	f_Muribaculaceae_g_uncultured.bacterium	percentage_rhythmic	23.0769		WT AL	g_ASF356	percentage_rhythmic	33.3333
IL10KO AL	f_Muribaculaceae_g_uncultured.bacterium	percentage_arhythmic	76.9231		WT AL	g_ASF356	percentage_arhythmic	66.6667
IL10KO AL	f_Muribaculaceae_g_uncultured.bacterium	percentage_rhythmic	58.8235		WT TRF	g_ASF356	percentage_rhythmic	33.3333
IL10KO TRF	f_Muribaculaceae_g_uncultured.bacterium	percentage_arhythmic	41.1765		WT TRF	g_ASF356	percentage_arhythmic	66.6667
IL10KO TRF	f_Peptococcaceae_g_uncultured	percentage_rhythmic	7.69231		WT AL	g_Alistipes	percentage_rhythmic	46.6667
IL10KO AL	f_Peptococcaceae_g_uncultured	percentage_arhythmic	92.3077		WT AL	g_Alistipes	percentage_arhythmic	53.3333
IL10KO AL	f_Peptococcaceae_g_uncultured	percentage_rhythmic	5.88235		WT TRF	g_Alistipes	percentage_rhythmic	53.3333
IL10KO TRF	f_Peptococcaceae_g_uncultured	percentage_arhythmic	94.1176		WT TRF	g_Alistipes	percentage_arhythmic	46.6667
IL10KO TRF	f_Ruminococcaceae	percentage_rhythmic	7.69231		WT AL	g_Anaeroplasma	percentage_rhythmic	46.6667
IL10KO AL	f_Ruminococcaceae	percentage_arhythmic	92.3077		WT AL	g_Anaeroplasma	percentage_arhythmic	53.3333
IL10KO AL	f_Ruminococcaceae	percentage_rhythmic	29.4118		WT TRF	g_Anaeroplasma	percentage_rhythmic	33.3333
IL10KO TRF	f_Ruminococcaceae	percentage_arhythmic	70.5882		WT TRF	g_Anaeroplasma	percentage_arhythmic	66.6667
IL10KO TRF	f_Ruminococcaceae_g_UBA1819	percentage_rhythmic	7.69231		WT AL	g_Anaerotruncus	percentage_rhythmic	6.66667
IL10KO AL	f_Ruminococcaceae_g_UBA1819	percentage_arhythmic	92.3077		WT AL	g_Anaerotruncus	percentage_arhythmic	93.3333
IL10KO AL	f_Ruminococcaceae_g_UBA1819	percentage_rhythmic	5.88235		WT TRF	g_Anaerotruncus	percentage_rhythmic	26.6667
IL10KO TRF	f_Ruminococcaceae_g_UBA1819	percentage_arhythmic	94.1176		WT TRF	g_Anaerotruncus	percentage_arhythmic	73.3333
IL10KO TRF	g_ASF356	percentage_rhythmic	15.3846		WT AL	g_Azospirillum.sp..47_25	percentage_rhythmic	6.66667
IL10KO AL	g_ASF356	percentage_arhythmic	84.6154		WT AL	g_Azospirillum.sp..47_25	percentage_arhythmic	93.3333
IL10KO AL	g_ASF356	percentage_rhythmic	58.8235		WT TRF	g_Azospirillum.sp..47_25	percentage_rhythmic	13.3333
IL10KO TRF	g_ASF356	percentage_arhythmic	41.1765		WT TRF	g_Azospirillum.sp..47_25	percentage_arhythmic	86.6667
IL10KO TRF	g_Alistipes	percentage_rhythmic	46.1538		WT AL	g_Bacteroides	percentage_rhythmic	53.3333
IL10KO AL	g_Alistipes	percentage_arhythmic	53.8462		WT AL	g_Bacteroides	percentage_arhythmic	46.6667
IL10KO AL	g_Alistipes	percentage_rhythmic	58.8235		WT TRF	g_Bacteroides	percentage_rhythmic	60
IL10KO TRF	g_Alistipes	percentage_arhythmic	41.1765		WT TRF	g_Bacteroides	percentage_arhythmic	40
IL10KO TRF	g_Anaeroplasma	percentage_rhythmic	30.7692		WT AL	g_Butyricicoccus	percentage_rhythmic	40
IL10KO AL	g_Anaeroplasma	percentage_arhythmic	69.2308		WT AL	g_Butyricicoccus	percentage_arhythmic	60
IL10KO AL	g_Anaeroplasma	percentage_rhythmic	11.7647		WT TRF	g_Butyricicoccus	percentage_rhythmic	26.6667
IL10KO TRF	g_Anaeroplasma	percentage_arhythmic	88.2353		WT TRF	g_Butyricicoccus	percentage_arhythmic	73.3333
IL10KO TRF	g_Anaerotruncus	percentage_rhythmic	7.69231		WT AL	g_Candidatus.Stoquefichus	percentage_rhythmic	40
IL10KO AL	g_Anaerotruncus	percentage_arhythmic	92.3077		WT AL	g_Candidatus.Stoquefichus	percentage_arhythmic	60
IL10KO AL	g_Anaerotruncus	percentage_rhythmic	17.6471		WT TRF	g_Candidatus.Stoquefichus	percentage_rhythmic	13.3333
IL10KO TRF	g_Anaerotruncus	percentage_arhythmic	82.3529		WT TRF	g_Candidatus.Stoquefichus	percentage_arhythmic	86.6667
IL10KO TRF	g_Bacteroides	percentage_rhythmic	30.7692		WT AL	g_Defluviitaleaceae.UCG.011	percentage_rhythmic	26.6667
IL10KO AL	g_Bacteroides	percentage_arhythmic	69.2308		WT AL	g_Defluviitaleaceae.UCG.011	percentage_arhythmic	73.3333
IL10KO AL	g_Bacteroides	percentage_rhythmic	52.9412		WT TRF	g_Defluviitaleaceae.UCG.011	percentage_rhythmic	6.66667
IL10KO TRF	g_Bacteroides	percentage_arhythmic	47.0588		WT TRF	g_Defluviitaleaceae.UCG.011	percentage_arhythmic	93.3333
IL10KO TRF	g_Butyricicoccus	percentage_rhythmic	15.3846		WT AL	g_Enterorhabdus	percentage_rhythmic	33.3333
IL10KO AL	g_Butyricicoccus	percentage_arhythmic	84.6154		WT AL	g_Enterorhabdus	percentage_arhythmic	66.6667
IL10KO AL	g_Butyricicoccus	percentage_rhythmic	29.4118		WT TRF	g_Enterorhabdus	percentage_rhythmic	33.3333
IL10KO TRF	g_Butyricicoccus	percentage_arhythmic	70.5882		WT TRF	g_Enterorhabdus	percentage_arhythmic	66.6667
IL10KO TRF	g_Candidatus.Saccharimonas	percentage_rhythmic	15.3846		WT AL	g_Eubacterium.coprostanoligenes.group	percentage_rhythmic	13.3333
IL10KO AL	g_Candidatus.Saccharimonas	percentage_arhythmic	84.6154		WT AL	g_Eubacterium.coprostanoligenes.group	percentage_arhythmic	86.6667
IL10KO AL	g_Candidatus.Saccharimonas	percentage_rhythmic	11.7647		WT TRF	g_Eubacterium.coprostanoligenes.group	percentage_rhythmic	6.66667
IL10KO TRF	g_Candidatus.Saccharimonas	percentage_arhythmic	88.2353		WT TRF	g_Eubacterium.coprostanoligenes.group	percentage_arhythmic	93.3333
IL10KO TRF	g_Candidatus.Stoquefichus	percentage_rhythmic	7.69231		WT AL	g_Eubacterium.xylanophilum.group	percentage_rhythmic	20
IL10KO AL	g_Candidatus.Stoquefichus	percentage_arhythmic	92.3077		WT AL	g_Eubacterium.xylanophilum.group	percentage_arhythmic	80
IL10KO AL	g_Candidatus.Stoquefichus	percentage_rhythmic	17.6471		WT TRF	g_Eubacterium.xylanophilum.group	percentage_rhythmic	33.3333
IL10KO TRF	g_Candidatus.Stoquefichus	percentage_arhythmic	82.3529		WT TRF	g_Eubacterium.xylanophilum.group	percentage_arhythmic	66.6667
IL10KO TRF	g_Enterorhabdus	percentage_rhythmic	30.7692		WT AL	g_Faecalibaculum	percentage_rhythmic	26.6667
IL10KO AL	g_Enterorhabdus	percentage_arhythmic	69.2308		WT AL	g_Faecalibaculum	percentage_arhythmic	73.3333
IL10KO AL	g_Enterorhabdus	percentage_rhythmic	29.4118		WT TRF	g_Faecalibaculum	percentage_rhythmic	6.66667
IL10KO TRF	g_Enterorhabdus	percentage_arhythmic	70.5882		WT TRF	g_Faecalibaculum	percentage_arhythmic	93.3333
IL10KO TRF	g_Eubacterium.coprostanoligenes.group	percentage_rhythmic	30.7692		WT AL	g_Lachnoclostridium	percentage_rhythmic	13.3333
IL10KO AL	g_Eubacterium.coprostanoligenes.group	percentage_arhythmic	69.2308		WT AL	g_Lachnoclostridium	percentage_arhythmic	86.6667
IL10KO AL	g_Eubacterium.coprostanoligenes.group	percentage_rhythmic	41.1765		WT TRF	g_Lachnoclostridium	percentage_rhythmic	26.6667
IL10KO TRF	g_Eubacterium.coprostanoligenes.group	percentage_arhythmic	58.8235		WT TRF	g_Lachnoclostridium	percentage_arhythmic	73.3333
IL10KO TRF	g_Eubacterium.xylanophilum.group	percentage_rhythmic	38.4615		WT AL	g_Lachnospiraceae.NK4A136.group	percentage_rhythmic	46.6667
IL10KO AL	g_Eubacterium.xylanophilum.group	percentage_arhythmic	61.5385		WT AL	g_Lachnospiraceae.NK4A136.group	percentage_arhythmic	53.3333
IL10KO AL	g_Eubacterium.xylanophilum.group	percentage_rhythmic	11.7647		WT TRF	g_Lachnospiraceae.NK4A136.group	percentage_rhythmic	33.3333
IL10KO TRF	g_Eubacterium.xylanophilum.group	percentage_arhythmic	88.2353		WT TRF	g_Lachnospiraceae.NK4A136.group	percentage_arhythmic	66.6667
IL10KO TRF	g_Faecalibaculum	percentage_rhythmic	23.0769		WT AL	g_Lachnospiraceae.UCG.001	percentage_rhythmic	33.3333
IL10KO AL	g_Faecalibaculum	percentage_arhythmic	76.9231		WT AL	g_Lachnospiraceae.UCG.001	percentage_arhythmic	66.6667
IL10KO AL	g_Faecalibaculum	percentage_rhythmic	5.88235		WT TRF	g_Lachnospiraceae.UCG.001	percentage_rhythmic	13.3333
IL10KO TRF	g_Faecalibaculum	percentage_arhythmic	94.1176		WT TRF	g_Lachnospiraceae.UCG.001	percentage_arhythmic	86.6667
IL10KO TRF	g_Lachnoclostridium	percentage_rhythmic	15.3846		WT AL	g_Lachnospiraceae.UCG.006	percentage_rhythmic	26.6667
IL10KO AL	g_Lachnoclostridium	percentage_arhythmic	84.6154		WT AL	g_Lachnospiraceae.UCG.006	percentage_arhythmic	73.3333
IL10KO AL	g_Lachnoclostridium	percentage_rhythmic	23.5294		WT TRF	g_Lachnospiraceae.UCG.006	percentage_rhythmic	60
IL10KO TRF	g_Lachnoclostridium	percentage_arhythmic	76.4706		WT TRF	g_Lachnospiraceae.UCG.006	percentage_arhythmic	40
IL10KO TRF	g_Lachnospiraceae.NK4A136.group	percentage_rhythmic	15.3846		WT AL	g_Lactobacillus	percentage_rhythmic	33.3333
IL10KO AL	g_Lachnospiraceae.NK4A136.group	percentage_arhythmic	84.6154		WT AL	g_Lactobacillus	percentage_arhythmic	66.6667
IL10KO AL	g_Lachnospiraceae.NK4A136.group	percentage_rhythmic	29.4118		WT TRF	g_Lactobacillus	percentage_rhythmic	40
IL10KO TRF	g_Lachnospiraceae.NK4A136.group	percentage_arhythmic	70.5882		WT TRF	g_Lactobacillus	percentage_arhythmic	60
IL10KO TRF	g_Lachnospiraceae.UCG.006	percentage_rhythmic	15.3846		WT AL	g_Marvinbryantia	percentage_rhythmic	40
IL10KO AL	g_Lachnospiraceae.UCG.006	percentage_arhythmic	84.6154		WT AL	g_Marvinbryantia	percentage_arhythmic	60
IL10KO AL	g_Lachnospiraceae.UCG.006	percentage_rhythmic	41.1765		WT TRF	g_Marvinbryantia	percentage_rhythmic	33.3333
IL10KO TRF	g_Lachnospiraceae.UCG.006	percentage_arhythmic	58.8235		WT TRF	g_Marvinbryantia	percentage_arhythmic	66.6667
IL10KO TRF	g_Lactobacillus	percentage_rhythmic	30.7692		WT AL	g_Muribaculum	percentage_rhythmic	26.6667
IL10KO AL	g_Lactobacillus	percentage_arhythmic	69.2308		WT AL	g_Muribaculum	percentage_arhythmic	73.3333
IL10KO AL	g_Lactobacillus	percentage_rhythmic	23.5294		WT TRF	g_Muribaculum	percentage_rhythmic	40
IL10KO TRF	g_Lactobacillus	percentage_arhythmic	76.4706		WT TRF	g_Muribaculum	percentage_arhythmic	60
IL10KO TRF	g_Marvinbryantia	percentage_rhythmic	38.4615		WT AL	g_Odoribacter	percentage_rhythmic	33.3333
IL10KO AL	g_Marvinbryantia	percentage_arhythmic	61.5385		WT AL	g_Odoribacter	percentage_arhythmic	66.6667
IL10KO AL	g_Marvinbryantia	percentage_rhythmic	47.0588		WT TRF	g_Odoribacter	percentage_rhythmic	33.3333
IL10KO TRF	g_Marvinbryantia	percentage_arhythmic	52.9412		WT TRF	g_Odoribacter	percentage_arhythmic	66.6667
IL10KO TRF	g_Muribaculum	percentage_rhythmic	23.0769		WT AL	g_Oscillibacter	percentage_rhythmic	26.6667
IL10KO AL	g_Muribaculum	percentage_arhythmic	76.9231		WT AL	g_Oscillibacter	percentage_arhythmic	73.3333
IL10KO AL	g_Muribaculum	percentage_rhythmic	29.4118		WT TRF	g_Oscillibacter	percentage_rhythmic	53.3333
IL10KO TRF	g_Muribaculum	percentage_arhythmic	70.5882		WT TRF	g_Oscillibacter	percentage_arhythmic	46.6667
IL10KO TRF	g_Odoribacter	percentage_rhythmic	30.7692		WT AL	g_Parabacteroides	percentage_rhythmic	6.66667
IL10KO AL	g_Odoribacter	percentage_arhythmic	69.2308		WT AL	g_Parabacteroides	percentage_arhythmic	93.3333
IL10KO AL	g_Odoribacter	percentage_rhythmic	58.8235		WT TRF	g_Parabacteroides	percentage_rhythmic	13.3333
IL10KO TRF	g_Odoribacter	percentage_arhythmic	41.1765		WT TRF	g_Parabacteroides	percentage_arhythmic	86.6667
IL10KO TRF	g_Oscillibacter	percentage_rhythmic	15.3846		WT AL	g_Parasutterella	percentage_rhythmic	20
IL10KO AL	g_Oscillibacter	percentage_arhythmic	84.6154		WT AL	g_Parasutterella	percentage_arhythmic	80
IL10KO AL	g_Oscillibacter	percentage_rhythmic	47.0588		WT TRF	g_Parasutterella	percentage_rhythmic	26.6667
IL10KO TRF	g_Oscillibacter	percentage_arhythmic	52.9412		WT TRF	g_Parasutterella	percentage_arhythmic	73.3333
IL10KO TRF	g_Parasutterella	percentage_rhythmic	30.7692		WT AL	g_Prevotellaceae.UCG.001	percentage_rhythmic	33.3333
IL10KO AL	g_Parasutterella	percentage_arhythmic	69.2308		WT AL	g_Prevotellaceae.UCG.001	percentage_arhythmic	66.6667
IL10KO AL	g_Parasutterella	percentage_rhythmic	41.1765		WT TRF	g_Prevotellaceae.UCG.001	percentage_rhythmic	46.6667
IL10KO TRF	g_Parasutterella	percentage_arhythmic	58.8235		WT TRF	g_Prevotellaceae.UCG.001	percentage_arhythmic	53.3333
IL10KO TRF	g_Prevotellaceae.UCG.001	percentage_rhythmic	15.3846		WT AL	g_Rikenellaceae.RC9.gut.group	percentage_rhythmic	26.6667
IL10KO AL	g_Prevotellaceae.UCG.001	percentage_arhythmic	84.6154		WT AL	g_Rikenellaceae.RC9.gut.group	percentage_arhythmic	73.3333
IL10KO AL	g_Prevotellaceae.UCG.001	percentage_rhythmic	5.88235		WT TRF	g_Rikenellaceae.RC9.gut.group	percentage_rhythmic	46.6667
IL10KO TRF	g_Prevotellaceae.UCG.001	percentage_arhythmic	94.1176		WT TRF	g_Rikenellaceae.RC9.gut.group	percentage_arhythmic	53.3333
IL10KO TRF	g_Rikenellaceae.RC9.gut.group	percentage_rhythmic	30.7692		WT AL	g_Roseburia	percentage_rhythmic	26.6667
IL10KO AL	g_Rikenellaceae.RC9.gut.group	percentage_arhythmic	69.2308		WT AL	g_Roseburia	percentage_arhythmic	73.3333
IL10KO AL	g_Rikenellaceae.RC9.gut.group	percentage_rhythmic	52.9412		WT TRF	g_Roseburia	percentage_rhythmic	33.3333
IL10KO TRF	g_Rikenellaceae.RC9.gut.group	percentage_arhythmic	47.0588		WT TRF	g_Roseburia	percentage_arhythmic	66.6667
IL10KO TRF	g_Roseburia	percentage_rhythmic	7.69231		WT AL	g_Ruminiclostridium	percentage_rhythmic	66.6667
IL10KO AL	g_Roseburia	percentage_arhythmic	92.3077		WT AL	g_Ruminiclostridium	percentage_arhythmic	33.3333
IL10KO AL	g_Roseburia	percentage_rhythmic	17.6471		WT TRF	g_Ruminiclostridium	percentage_rhythmic	86.6667
IL10KO TRF	g_Roseburia	percentage_arhythmic	82.3529		WT TRF	g_Ruminiclostridium	percentage_arhythmic	13.3333
IL10KO TRF	g_Ruminiclostridium	percentage_rhythmic	7.69231		WT AL	g_Ruminiclostridium.5	percentage_rhythmic	46.6667
IL10KO AL	g_Ruminiclostridium	percentage_arhythmic	92.3077		WT AL	g_Ruminiclostridium.5	percentage_arhythmic	53.3333
IL10KO AL	g_Ruminiclostridium	percentage_rhythmic	58.8235		WT TRF	g_Ruminiclostridium.5	percentage_rhythmic	33.3333
IL10KO TRF	g_Ruminiclostridium	percentage_arhythmic	41.1765		WT TRF	g_Ruminiclostridium.5	percentage_arhythmic	66.6667
IL10KO TRF	g_Ruminiclostridium.5	percentage_rhythmic	15.3846		WT AL	g_Ruminiclostridium.6	percentage_rhythmic	26.6667
IL10KO AL	g_Ruminiclostridium.5	percentage_arhythmic	84.6154		WT AL	g_Ruminiclostridium.6	percentage_arhythmic	73.3333
IL10KO AL	g_Ruminiclostridium.5	percentage_rhythmic	47.0588		WT TRF	g_Ruminiclostridium.6	percentage_rhythmic	6.66667
IL10KO TRF	g_Ruminiclostridium.5	percentage_arhythmic	52.9412		WT TRF	g_Ruminiclostridium.6	percentage_arhythmic	93.3333
IL10KO TRF	g_Ruminiclostridium.6	percentage_rhythmic	15.3846		WT AL	g_Ruminiclostridium.9	percentage_rhythmic	26.6667
IL10KO AL	g_Ruminiclostridium.6	percentage_arhythmic	84.6154		WT AL	g_Ruminiclostridium.9	percentage_arhythmic	73.3333
IL10KO AL	g_Ruminiclostridium.6	percentage_rhythmic	29.4118		WT TRF	g_Ruminiclostridium.9	percentage_rhythmic	40
IL10KO TRF	g_Ruminiclostridium.6	percentage_arhythmic	70.5882		WT TRF	g_Ruminiclostridium.9	percentage_arhythmic	60
IL10KO TRF	g_Ruminiclostridium.9	percentage_rhythmic	7.69231		WT AL	g_Ruminococcaceae.UCG.003	percentage_rhythmic	20
IL10KO AL	g_Ruminiclostridium.9	percentage_arhythmic	92.3077		WT AL	g_Ruminococcaceae.UCG.003	percentage_arhythmic	80
IL10KO AL	g_Ruminiclostridium.9	percentage_rhythmic	29.4118		WT TRF	g_Ruminococcaceae.UCG.003	percentage_rhythmic	33.3333
IL10KO TRF	g_Ruminiclostridium.9	percentage_arhythmic	70.5882		WT TRF	g_Ruminococcaceae.UCG.003	percentage_arhythmic	66.6667
IL10KO TRF	g_Ruminococcaceae.UCG.009	percentage_rhythmic	15.3846		WT AL	g_Ruminococcaceae.UCG.014	percentage_rhythmic	40
IL10KO AL	g_Ruminococcaceae.UCG.009	percentage_arhythmic	84.6154		WT AL	g_Ruminococcaceae.UCG.014	percentage_arhythmic	60
IL10KO AL	g_Ruminococcaceae.UCG.009	percentage_rhythmic	35.2941		WT TRF	g_Ruminococcaceae.UCG.014	percentage_rhythmic	46.6667
IL10KO TRF	g_Ruminococcaceae.UCG.009	percentage_arhythmic	64.7059		WT TRF	g_Ruminococcaceae.UCG.014	percentage_arhythmic	53.3333
IL10KO TRF	g_Ruminococcaceae.UCG.014	percentage_rhythmic	30.7692		WT AL	g_Ruminococcus.1	percentage_rhythmic	40
IL10KO AL	g_Ruminococcaceae.UCG.014	percentage_arhythmic	69.2308		WT AL	g_Ruminococcus.1	percentage_arhythmic	60
IL10KO AL	g_Ruminococcaceae.UCG.014	percentage_rhythmic	29.4118		WT TRF	g_Ruminococcus.1	percentage_rhythmic	33.3333
IL10KO TRF	g_Ruminococcaceae.UCG.014	percentage_arhythmic	70.5882		WT TRF	g_Ruminococcus.1	percentage_arhythmic	66.6667
IL10KO TRF	g_Ruminococcus.1	percentage_rhythmic	38.4615		WT AL	g_Tyzzerella.3	percentage_rhythmic	53.3333
IL10KO AL	g_Ruminococcus.1	percentage_arhythmic	61.5385		WT AL	g_Tyzzerella.3	percentage_arhythmic	46.6667
IL10KO AL	g_Ruminococcus.1	percentage_rhythmic	35.2941		WT TRF	g_Tyzzerella.3	percentage_rhythmic	13.3333
IL10KO TRF	g_Ruminococcus.1	percentage_arhythmic	64.7059		WT TRF	g_Tyzzerella.3	percentage_arhythmic	86.6667
IL10KO TRF	g_Tyzzerella.3	percentage_rhythmic	7.69231		WT AL	o_Clostridiales_f_Family.XIII..AD3011.group	percentage_rhythmic	20
IL10KO AL	g_Tyzzerella.3	percentage_arhythmic	92.3077		WT AL	o_Clostridiales_f_Family.XIII..AD3011.group	percentage_arhythmic	80
IL10KO AL	g_Tyzzerella.3	percentage_rhythmic	23.5294		WT TRF	o_Clostridiales_f_Family.XIII..AD3011.group	percentage_rhythmic	20
IL10KO TRF	g_Tyzzerella.3	percentage_arhythmic	76.4706		WT TRF	o_Clostridiales_f_Family.XIII..AD3011.group	percentage_arhythmic	80
IL10KO TRF	o_Mollicutes.RF39_f_uncultured.bacterium_g_uncultured.bacterium	percentage_rhythmic	15.3846		WT AL	o_Gastranaerophilales_f_uncultured.bacterium_g_uncultured.bacterium	percentage_rhythmic	20
IL10KO AL	o_Mollicutes.RF39_f_uncultured.bacterium_g_uncultured.bacterium	percentage_arhythmic	84.6154		WT AL	o_Gastranaerophilales_f_uncultured.bacterium_g_uncultured.bacterium	percentage_arhythmic	80
IL10KO AL	o_Mollicutes.RF39_f_uncultured.bacterium_g_uncultured.bacterium	percentage_rhythmic	11.7647		WT TRF	o_Gastranaerophilales_f_uncultured.bacterium_g_uncultured.bacterium	percentage_rhythmic	26.6667
IL10KO TRF	o_Mollicutes.RF39_f_uncultured.bacterium_g_uncultured.bacterium	percentage_arhythmic	88.2353		WT TRF	o_Gastranaerophilales_f_uncultured.bacterium_g_uncultured.bacterium	percentage_arhythmic	73.3333
IL10KO TRF	g_Acetatifactor	percentage_rhythmic	0		WT AL	g_Alloprevotella	percentage_rhythmic	20
IL10KO AL	g_Acetatifactor	percentage_arhythmic	100		WT AL	g_Alloprevotella	percentage_arhythmic	80
IL10KO AL	g_Acetatifactor	percentage_rhythmic	11.7647		WT TRF	g_Alloprevotella	percentage_rhythmic	40
IL10KO TRF	g_Acetatifactor	percentage_arhythmic	88.2353		WT TRF	g_Alloprevotella	percentage_arhythmic	60
IL10KO TRF	g_Alloprevotella	percentage_rhythmic	0		WT AL	g_Blautia	percentage_rhythmic	6.66667
IL10KO AL	g_Alloprevotella	percentage_arhythmic	100		WT AL	g_Blautia	percentage_arhythmic	93.3333
IL10KO AL	g_Alloprevotella	percentage_rhythmic	35.2941		WT TRF	g_Blautia	percentage_rhythmic	33.3333
IL10KO TRF	g_Alloprevotella	percentage_arhythmic	64.7059		WT TRF	g_Blautia	percentage_arhythmic	66.6667
IL10KO TRF	g_Anaerovorax	percentage_rhythmic	0		WT AL	g_Desulfovibrio	percentage_rhythmic	0
IL10KO AL	g_Anaerovorax	percentage_arhythmic	100		WT AL	g_Desulfovibrio	percentage_arhythmic	100
IL10KO AL	g_Anaerovorax	percentage_rhythmic	5.88235		WT TRF	g_Desulfovibrio	percentage_rhythmic	13.3333
IL10KO TRF	g_Anaerovorax	percentage_arhythmic	94.1176		WT TRF	g_Desulfovibrio	percentage_arhythmic	86.6667
IL10KO TRF	g_Angelakisella	percentage_rhythmic	0		WT AL	g_Eubacterium.nodatum.group	percentage_rhythmic	46.6667
IL10KO AL	g_Angelakisella	percentage_arhythmic	100		WT AL	g_Eubacterium.nodatum.group	percentage_arhythmic	53.3333
IL10KO AL	g_Angelakisella	percentage_rhythmic	5.88235		WT TRF	g_Eubacterium.nodatum.group	percentage_rhythmic	13.3333
IL10KO TRF	g_Angelakisella	percentage_arhythmic	94.1176		WT TRF	g_Eubacterium.nodatum.group	percentage_arhythmic	86.6667
IL10KO TRF	g_Blautia	percentage_rhythmic	0		WT AL	g_Intestinimonas	percentage_rhythmic	0
IL10KO AL	g_Blautia	percentage_arhythmic	100		WT AL	g_Intestinimonas	percentage_arhythmic	100
IL10KO AL	g_Blautia	percentage_rhythmic	35.2941		WT TRF	g_Intestinimonas	percentage_rhythmic	6.66667
IL10KO TRF	g_Blautia	percentage_arhythmic	64.7059		WT TRF	g_Intestinimonas	percentage_arhythmic	93.3333
IL10KO TRF	g_Desulfovibrio	percentage_rhythmic	0		WT AL	g_Mucispirillum	percentage_rhythmic	6.66667
IL10KO AL	g_Desulfovibrio	percentage_arhythmic	100		WT AL	g_Mucispirillum	percentage_arhythmic	93.3333
IL10KO AL	g_Desulfovibrio	percentage_rhythmic	52.9412		WT TRF	g_Mucispirillum	percentage_rhythmic	6.66667
IL10KO TRF	g_Desulfovibrio	percentage_arhythmic	47.0588		WT TRF	g_Mucispirillum	percentage_arhythmic	93.3333
IL10KO TRF	g_Eubacterium.brachy.group	percentage_rhythmic	0		WT AL	g_Ruminococcaceae.UCG.013	percentage_rhythmic	26.6667
IL10KO AL	g_Eubacterium.brachy.group	percentage_arhythmic	100		WT AL	g_Ruminococcaceae.UCG.013	percentage_arhythmic	73.3333
IL10KO AL	g_Eubacterium.brachy.group	percentage_rhythmic	5.88235		WT TRF	g_Ruminococcaceae.UCG.013	percentage_rhythmic	26.6667
IL10KO TRF	g_Eubacterium.brachy.group	percentage_arhythmic	94.1176		WT TRF	g_Ruminococcaceae.UCG.013	percentage_arhythmic	73.3333
IL10KO TRF	g_Eubacterium.nodatum.group	percentage_rhythmic	0		WT AL	g_Streptococcus	percentage_rhythmic	6.66667
IL10KO AL	g_Eubacterium.nodatum.group	percentage_arhythmic	100		WT AL	g_Streptococcus	percentage_arhythmic	93.3333
IL10KO AL	g_Eubacterium.nodatum.group	percentage_rhythmic	23.5294		WT TRF	g_Streptococcus	percentage_rhythmic	6.66667
IL10KO TRF	g_Eubacterium.nodatum.group	percentage_arhythmic	76.4706		WT TRF	g_Streptococcus	percentage_arhythmic	93.3333
IL10KO TRF	g_Intestinimonas	percentage_rhythmic	0		WT AL	g_Tyzzerella	percentage_rhythmic	0
IL10KO AL	g_Intestinimonas	percentage_arhythmic	100		WT AL	g_Tyzzerella	percentage_arhythmic	100
IL10KO AL	g_Intestinimonas	percentage_rhythmic	5.88235		WT TRF	g_Tyzzerella	percentage_rhythmic	20
IL10KO TRF	g_Intestinimonas	percentage_arhythmic	94.1176		WT TRF	g_Tyzzerella	percentage_arhythmic	80
IL10KO TRF	g_Mucispirillum	percentage_rhythmic	0		WT AL	g_uncultured.Lachnospiraceae.bacterium	percentage_rhythmic	0
IL10KO AL	g_Mucispirillum	percentage_arhythmic	100		WT AL	g_uncultured.Lachnospiraceae.bacterium	percentage_arhythmic	100
IL10KO AL	g_Mucispirillum	percentage_rhythmic	23.5294		WT TRF	g_uncultured.Lachnospiraceae.bacterium	percentage_rhythmic	6.66667
IL10KO TRF	g_Mucispirillum	percentage_arhythmic	76.4706		WT TRF	g_uncultured.Lachnospiraceae.bacterium	percentage_arhythmic	93.3333
IL10KO TRF	g_Ruminococcaceae.UCG.013	percentage_rhythmic	0		WT AL	o_Mollicutes.RF39	percentage_rhythmic	6.66667
IL10KO AL	g_Ruminococcaceae.UCG.013	percentage_arhythmic	100		WT AL	o_Mollicutes.RF39	percentage_arhythmic	93.3333
IL10KO AL	g_Ruminococcaceae.UCG.013	percentage_rhythmic	11.7647		WT TRF	o_Mollicutes.RF39	percentage_rhythmic	13.3333
IL10KO TRF	g_Ruminococcaceae.UCG.013	percentage_arhythmic	88.2353		WT TRF	o_Mollicutes.RF39	percentage_arhythmic	86.6667
IL10KO TRF	g_Streptococcus	percentage_rhythmic	0		WT AL	f_Ruminococcaceae_g_uncultured	percentage_rhythmic	6.66667
IL10KO AL	g_Streptococcus	percentage_arhythmic	100		WT AL	f_Ruminococcaceae_g_uncultured	percentage_arhythmic	93.3333
IL10KO AL	g_Streptococcus	percentage_rhythmic	5.88235		WT TRF	f_Ruminococcaceae_g_uncultured	percentage_rhythmic	6.66667
IL10KO TRF	g_Streptococcus	percentage_arhythmic	94.1176		WT TRF	f_Ruminococcaceae_g_uncultured	percentage_arhythmic	93.3333
IL10KO TRF	g_Tyzzerella	percentage_rhythmic	0		WT AL	g_Ruminococcaceae.UCG.004	percentage_rhythmic	6.66667
IL10KO AL	g_Tyzzerella	percentage_arhythmic	100		WT AL	g_Ruminococcaceae.UCG.004	percentage_arhythmic	93.3333
IL10KO AL	g_Tyzzerella	percentage_rhythmic	29.4118		WT TRF	g_Ruminococcaceae.UCG.004	percentage_rhythmic	6.66667
IL10KO TRF	g_Tyzzerella	percentage_arhythmic	70.5882		WT TRF	g_Ruminococcaceae.UCG.004	percentage_arhythmic	93.3333
IL10KO TRF	g_uncultured.Lachnospiraceae.bacterium	percentage_rhythmic	0		WT AL	o_Gastranaerophilales	percentage_rhythmic	26.6667
IL10KO AL	g_uncultured.Lachnospiraceae.bacterium	percentage_arhythmic	100		WT AL	o_Gastranaerophilales	percentage_arhythmic	73.3333
IL10KO AL	g_uncultured.Lachnospiraceae.bacterium	percentage_rhythmic	5.88235		WT TRF	o_Gastranaerophilales	percentage_rhythmic	26.6667
IL10KO TRF	g_uncultured.Lachnospiraceae.bacterium	percentage_arhythmic	94.1176		WT TRF	o_Gastranaerophilales	percentage_arhythmic	73.3333
IL10KO TRF	o_Mollicutes.RF39	percentage_rhythmic	0		WT AL	f_Erysipelotrichaceae_g_uncultured.bacterium	percentage_rhythmic	0
IL10KO AL	o_Mollicutes.RF39	percentage_arhythmic	100		WT AL	f_Erysipelotrichaceae_g_uncultured.bacterium	percentage_arhythmic	100
IL10KO AL	o_Mollicutes.RF39	percentage_rhythmic	11.7647		WT TRF	f_Erysipelotrichaceae_g_uncultured.bacterium	percentage_rhythmic	6.66667
IL10KO TRF	o_Mollicutes.RF39	percentage_arhythmic	88.2353		WT TRF	f_Erysipelotrichaceae_g_uncultured.bacterium	percentage_arhythmic	93.3333
IL10KO TRF					WT AL	g_Lachnospiraceae.FCS020.group	percentage_rhythmic	0
					WT AL	g_Lachnospiraceae.FCS020.group	percentage_arhythmic	100
					WT TRF	g_Lachnospiraceae.FCS020.group	percentage_rhythmic	6.66667
					WT TRF	g_Lachnospiraceae.FCS020.group	percentage_arhythmic	93.3333
Supplementary Figure 8
Z-scores
Taxon	ZT3 IL10KO TRF	ZT9 IL10KO TRF	ZT15 IL10KO TRF	ZT21 IL10KO TRF	ZT3 IL10KO IL10KO TRF	ZT9 IL10KO AL	ZT15 IL10KO AL	ZT21 IL10KO AL
f_Clostridiales.vadinBB60.group_f_uncult.Clostridia.bact	0.307144	0.18016	-0.876142	-0.319034	1.16737	0.178039	1.31094	0.532003
f_Desulfovibrionaceae_g_uncult.	1.42167	-1.10368	-1.4199	1.16336	0.320813	2.10402	-0.855756	-0.861202
f_Erysipelotrichaceae_g_uncult.bact.	1.22429	0.583383	-1.31688	-0.142386	-0.781519	-0.533617	-0.44493	-1.02804
f_Lachnospiraceae	1.67889	0.653935	-0.892679	0.500032	-0.343168	-0.244757	0.0696531	0.456816
f_Lachnospiraceae_g_GCA.900066575	1.83899	0.612121	-0.215737	0.786672	-0.931029	-0.931029	-0.931029	-0.931029
f_Lachnospiraceae_g_uncult.	1.27279	0.896831	-0.139643	1.03854	1.01969	0.954022	0.580589	1.13032
f_Ruminococcaceae	1.63016	0.727138	0.0679838	0.874111	0.0949856	1.63583	0.305449	1.23764
f_Ruminococcaceae_g_UBA1819	-0.365272	-0.895594	-0.986538	-1.06683	-0.946546	1.23625	0.304827	-0.942947
g_Akkermansia	0	0	0	0	-1.4621	-0.507293	-0.379892	0.409104
g_Anaerofustis	0	0	0	0	-1.16956	-0.508257	-0.58121	-0.757855
g_Anaerovorax	1.64187	1.32631	-1.02564	-0.0876798	-1.19506	-0.608772	-0.472705	-0.745512
g_Angelakisella	1.2949	0.856396	-0.52456	1.14685	-1.23426	-1.28394	0.00261418	-0.55293
g_Azospirillum.sp..47_25	-0.920687	-0.920687	-0.920687	-0.920687	0.907935	0.856467	0.710083	0.454985
g_Bilophila	1.09	-0.562706	-0.665643	0.660462	1.00284	0.842236	1.14051	0.707572
g_Blautia	1.62927	0.506432	0.0389669	1.1294	-0.712513	-0.757105	-0.830785	-1.20701
g_Candidatus.Saccharimonas	1.25864	0.672238	1.1768	0.41874	0.986932	1.09501	0.757933	-0.052222
g_Candidatus.Soleaferrea	2.17394	-0.822432	-0.401363	-0.00452822	-1.35325	-0.48286	0.457909	0.67316
g_Desulfovibrio	1.38695	1.28697	0.110005	0.451713	-1.29132	-0.805644	-0.654468	-0.547958
g_Eubacterium.brachy.group	1.90464	0.745817	-0.607207	0.659539	-0.605066	-0.602542	-0.415741	-0.977121
g_Intestinimonas	1.82689	-0.955355	-0.672403	1.22196	-0.065664	1.21352	0.828638	1.33773
g_Lachnospiraceae.FCS020.group	1.61104	0.281688	-0.934135	1.07531	-1.2135	-0.533918	1.1625	0.991687
g_Lachnospiraceae.UCG.006	1.67492	1.33776	-0.169566	0.112452	-0.26933	-0.555261	0.513821	0.321672
g_Mucispirillum	1.05564	0.666508	-1.46317	-0.971755	-0.930348	-1.2001	-0.496188	-0.497121
g_Oscillibacter	1.89923	0.601489	-0.322213	0.669608	0	0	0	0
g_Ruminiclostridium	1.72625	0.625851	-0.57892	1.00476	-0.668693	-0.196101	-0.477494	-0.668244
g_Ruminiclostridium.5	1.50732	0.688403	-1.23353	-0.183145	-1.12319	-0.594184	-0.641636	-1.00575
g_Ruminiclostridium.6	1.09642	0.420922	-1.23971	0.740122	0	0	0	0
g_Ruminiclostridium.9	1.5863	1.29206	-0.355547	0.45714	-0.117655	0.407566	2.11147	-0.398035
g_Ruminococcaceae.UCG.003	-0.139718	-0.436761	-0.885719	-1.03266	-0.750453	0.360859	0.71548	1.77745
g_Ruminococcaceae.UCG.004	1.10173	0.963278	0.859675	0.803158	-1.00345	-0.172496	-0.669929	-0.00898269
g_Ruminococcaceae.UCG.005	-0.00519398	-0.128806	-1.01668	-0.859358	-1.35846	-1.00294	-0.0284033	-0.383784
g_Ruminococcaceae.UCG.009	1.62462	0.157882	-1.14273	0.611372	0.78492	1.28376	0.952977	0.661094
g_Ruminococcaceae.UCG.013	-0.145899	-0.548489	-0.989808	-0.686711	0.201028	1.24846	0.836769	0.264547
g_Tyzzerella	1.75917	0.371982	-0.137428	1.13595	-1.24571	-0.774316	-0.0704184	1.56833
g_Tyzzerella.3	0.0244044	-0.392101	-0.846559	-0.572362	-1.07457	-0.757453	-0.731574	-0.740475
g_uncultured.Firmicutes.bacterium	1.28555	1.00034	0.00850465	0.289525	-0.903841	0.33705	1.29253	1.53981
o_Clostridiales_f_Family.XIII..UCG.001	1.53611	0.787429	-0.710315	-1.1739	-1.27578	-0.760735	-0.53579	-0.954114
o_Mollicutes.RF39_f_unidentified_g_unidentified	0.271803	0.0616537	-1.07866	-1.08037	-0.767433	0.0826289	0.504685	-0.765498
f_Erysipelotrichaceae_g_uncult.	-0.792519	-0.757325	-0.829052	-0.895007	-0.343113	-0.626173	-0.93337	-0.626549
f_Lachnospiraceae_g_A2	1.24465	1.40011	-0.478378	0.850502	1.27757	-0.236229	0.371961	0.975156
f_Muribaculaceae_g_mouse.gut.metagenome	-0.962274	-0.762942	-0.844235	-1.12371	1.12364	0.00166574	0.902462	0.899426
f_Muribaculaceae_g_uncult.Bacteroidales.bact.	0.215382	1.28064	1.18287	0.828508	-1.31097	-0.238855	-0.903023	-0.782794
f_Ruminococcaceae_g_uncult.	0.566999	0.9021	-1.01791	-0.857951	-0.4006	-0.762475	-1.12698	-0.400145
g_ASF356	0.90751	1.5459	-1.20173	-1.26258	0.545456	0.604776	0.6523	1.57556
g_Anaerotruncus	-1.19648	0.23048	-1.07061	-0.0667186	-0.965097	-0.578915	-0.386404	-0.772372
g_Butyricicoccus	-0.58677	0.143674	-0.877932	-0.94452	1.30759	0.355418	0.45744	0.286594
g_Eubacterium.xylanophilum.group	0.751918	1.76538	-0.733132	0.313897	0.0621014	-0.853696	-0.303647	-0.48775
g_Lachnoclostridium	1.36539	1.39518	-0.145557	0.333301	-1.46368	-0.034576	0.123536	-0.723346
g_Lachnospiraceae.NK4A136.group	0.650129	1.19338	-1.1178	-0.0994329	1.13724	0.0426383	1.37018	0.89236
g_Prevotellaceae.UCG.001	-1.07754	-0.657776	-0.706683	-1.05766	-1.14502	-0.419504	0.0637849	0.300467
g_Roseburia	0.103467	1.45781	-0.488142	-0.600563	-0.355951	-0.768317	-0.295705	-0.00112
g_Ruminococcaceae.NK4A214.group	-1.74121	0.714607	0.436679	-0.446552	-1.49142	-0.747786	-0.459322	-0.249786
g_Ruminococcaceae.UCG.014	-0.821235	-0.210813	-0.21812	-1.88792	-0.156498	0.203784	-0.860842	-1.22035
g_Turicibacter	-0.856514	-0.765037	-0.818494	-0.846178	-1.51974	-0.380098	0.076081	1.19748
f_Atopobiaceae	-0.815382	-1.26678	0.0479644	-1.15416	-0.108871	1.26848	0.837531	1.35363
f_Eggerthellaceae_g_uncultured	0.863282	0.803256	1.14159	0.915994	-1.09064	-0.525475	-0.691723	-0.647729
f_Erysipelotrichaceae	-1.02032	-0.852833	-0.791123	-1.02035	1.241	-0.612401	-0.690811	-0.330624
f_Muribaculaceae	-1.97019	-0.85236	0.188424	-0.295346	0.613405	0.604118	1.1445	0.953042
f_Muribaculaceae_g_uncult.bact.	-1.89639	-0.743189	0.138247	-0.286316	-0.501878	0.231656	-0.393799	1.3768
g_Christensenellaceae.R.7.group	-0.854474	-1.19086	0.832324	-1.17545	0.604183	0.75712	0.815836	0.275011
g_Defluviitaleaceae.UCG.011	-1.35788	-0.553844	0.343108	-1.35857	0.761355	-0.871169	-0.46111	1.17253
g_Enterorhabdus	0.452872	-0.504339	1.92316	0.818514	-0.844919	-0.51503	-0.493258	-0.705719
g_Erysipelatoclostridium	-1.04218	-0.691601	-0.315929	-1.32838	-1.18184	-0.802254	-0.612702	-0.251321
g_Eubacterium.coprostanoligenes.group	-1.5874	-0.372479	0.80451	-1.25167	0.340383	1.24173	1.2936	0.658227
g_Eubacterium.nodatum.group	0.0599864	0.797783	1.94915	-1.22393	1.17844	0.932794	0.883999	0.562609
g_Faecalibaculum	-0.962583	-0.750292	-0.713108	-1.01644	-0.972685	0.534271	-0.965789	2.03106
g_Lachnospiraceae.UCG.001	-0.911886	-0.813056	-0.68829	-0.937542	-0.677531	-0.343333	-0.675154	-0.012599
g_Lactobacillus	-0.161617	-0.0032597	1.74799	-1.19028	1.06785	1.30433	0.958078	0.169401
g_Parasutterella	-0.889094	-0.752355	-0.483649	-1.43274	-0.0754247	-0.134228	0.562878	-0.573201
g_Parvibacter	-0.481928	-0.537684	0.433039	-0.0402778	-1.47956	1.03697	-0.722192	0.692216
g_Ruminococcaceae.UCG.010	0.169098	-0.529646	2.36366	-0.0976966	-1.19224	-0.655371	-0.46728	-0.463047
g_uncultured.Lachnospiraceae.bacterium	-0.236034	0.833529	1.93888	0.0300464	-1.45012	0.6304	-0.294201	0.334872
o_Clostridiales_f_Family.XIII..AD3011.group	-1.10668	-0.838243	-0.588701	-1.01892	-1.75538	-0.180985	0.459743	0.458862
o_Gastranaerophilales	-1.00687	-0.056562	0.606188	-1.43259	-1.09807	-0.622099	-0.844981	-0.414808
o_Gastranaerophilales_f_uncult.bact_g_uncult.bact.	-1.12217	-0.766731	-0.171502	-1.11628	0.137417	-0.791014	1.55026	0.139812
o_Mollicutes.RF39	1.18424	0.383121	1.73428	-0.304138	-0.91834	1.50262	1.03428	0.876295
o_Mollicutes.RF39_f_uncult.bacterium_g_uncult.bacterium	-1.41114	-0.348989	0.0103274	-1.26519	-0.931959	-0.931959	-0.931959	-0.931959
f_Clostridiales.vadinBB60.group_f_uncult.bact.	0.0622126	-0.264251	1.10427	1.88588	-0.335125	2.17559	0.503929	-0.334358
f_Peptococcaceae_g_uncult.	0.813101	-0.990691	-0.617129	1.49976	-1.41245	-0.565451	0.166902	0.559856
f_Ruminococcaceae_g_GCA.900066225	0.508636	0.185109	-0.27799	2.18471	-0.26076	-0.692357	-0.692536	-0.259763
g_Acetatifactor	0.961002	0.436776	-0.0306253	1.7566	-0.089872	0.981897	1.99659	-0.517706
g_Alistipes	0.795277	-0.485134	-0.477655	2.17804	0.886962	0.792745	1.038	0.420378
g_Alloprevotella	0.108163	0.56924	1.25572	1.43164	-0.237292	-0.73236	-0.567305	-0.765688
g_Anaeroplasma	-1.26048	-0.117508	-0.76277	0.13741	0.953915	-0.859179	0.566747	-1.37902
g_Bacteroides	-0.513122	-1.0626	-1.66291	0.687828	1.86679	0.573055	0.17452	0.671856
g_Candidatus.Stoquefichus	1.45007	-0.119486	-0.494105	1.69272	-0.78285	-0.704902	-0.820731	-0.821189
g_Harryflintia	1.2563	-0.935584	-0.695608	1.57516	-0.843023	-0.0419233	2.20766	0.463908
g_Marvinbryantia	-0.692517	-1.36154	-1.30584	0.0448427	-0.797924	0.700145	-1.09229	-1.39385
g_Muribaculum	-1.97729	-1.04345	0.0010803	0.567507	-0.105443	-0.482867	-0.609169	-1.36894
g_Negativibacillus	0.341924	-0.239916	-1.70309	0.999479	0.602496	1.05973	1.40077	0.489552
g_Odoribacter	1.01968	-0.230346	-0.259971	2.02956	-0.909236	-0.414238	-0.169721	1.05386
g_Parabacteroides	-1.10175	-0.945788	-0.849344	-0.637055	-0.609441	1.16131	1.35749	-0.0195253
g_Peptococcus	0.812049	-0.699104	-0.533672	2.12934	1.65618	0.935918	0.501592	0.0829877
g_Rikenellaceae.RC9.gut.group	-0.472072	-0.995335	-0.515303	2.20269	-0.775168	-0.8714	-0.478182	-0.872752
g_Ruminococcus.1	0.0501737	-0.500337	0.522768	2.23004	0.144611	0.484458	0.889512	1.49641
g_Streptococcus	0.301111	-0.292783	-0.807529	1.51673	0.944317	0.295071	-1.01858	1.60477
Figure 5A
Number of rhyhtmic Taxa				Percentage of rhyhtmic Taxa
R	p-value	n		R	p-value	n
0.45	0.019	35		0.54	0.0048	35
Figure 5B
E.3
R	p-value	n
0.44	0.0055	35
Figure 5C
E.2
R	p-value	n
0.54	0.02	18
Figure 5D
Taxon	Coefficient	Normalised coefficient
f_Muribaculaceae_g_uncult.bact.	132.473	1
g_Lactobacillus	113.105	0.853793
f_Muribaculaceae_g_uncult.Bacteroidales.bact.	106.218	0.801808
g_Lachnospiraceae.NK4A136.group	99.8535	0.753762
f_Muribaculaceae_g_mouse.gut.metagenome	44.8091	0.338249
g_Anaeroplasma	39.552	0.298565
g_Marvinbryantia	36.7089	0.277104
f_Erysipelotrichaceae_g_uncult.	32.7142	0.246949
f_Erysipelotrichaceae	-30.2267	-0.228172
g_Lachnospiraceae.UCG.006	-33.5367	-0.253158
g_Lachnoclostridium	-33.9172	-0.25603
f_Lachnospiraceae	-36.7643	-0.277522
g_ASF356	-44.3729	-0.334957
g_Erysipelatoclostridium	-50.8732	-0.384025
g_Prevotellaceae.UCG.001	-50.9285	-0.384443
f_Lachnospiraceae_g_A2	-58.0575	-0.438258
g_Faecalibaculum	-66.3365	-0.500753
o_Gastranaerophilales_f_uncult.bact_g_uncult.bact.	-69.5177	-0.524767
g_Alloprevotella	-115.353	-0.870761
Supplementary Figure 10
E.3				E.2
R	p-value	n		R	p-value	n
0.45	0.002	44		0.53	0.024	18
