# Supplementary material for: The gut microbiota predicts and time-restricted feeding delays experimental colitis
Source: Gut Microbes. 2025 Jan 22;17(1):2453019. doi: 10.1080/19490976.2025.2453019 (PMC11758946; doi:10.1080/19490976.2025.2453019)
Supplement: Supplemental Material [file KGMI_A_2453019_SM1900.zip › SupplementaryTableS3_Code.xlsx]

## Sheet: Sheet1
Table S3. QIIME options and R scripts used for sequence processing and data analysis
A detailed list of all QIIME options,R scripts and commands used for sequence processing and data analysis is provided below.
# Preprocessing of sequence data
## E.2
### import read data as artifacts (QIIME2-2019.7)
qiime tools import \ --type 'SampleData[PairedEndSequencesWithQuality]' \ --input-path RAW \ --input-format CasavaOneEightSingleLanePerSampleDirFmt \ --output-path QIIME2_preprocessing/demux-paired-end.qza
### denoise data with dada2 plugin (QIIME2-2019.7)
qiime dada2 denoise-paired \ --i-demultiplexed-seqs demux-paired-end.qza \ --p-trim-left-f 20 \ --p-trim-left-r 24 \ --p-trunc-len-f 272 \ --p-trunc-len-r 210 \ --o-representative-sequences trimming/trimming_R1-272_R2-210/rep-seqs-dada2-272_210.qza \ --o-table trimming/trimming_R1-272_R2-210/table-dada2-272_210.qza \ --o-denoising-stats trimming/trimming_R1-272_R2-210/stats-dada2-272_210.qza \ --…
### Phylogenetic Tree (QIIME2-2019.7)
qiime phylogeny align-to-tree-mafft-fasttree \ --i-sequences trimming_R1-272_R2-210/rep-seqs-dada2-272_210.qza \ --o-alignment aligned-rep-seqs.qza \ --o-masked-alignment masked-aligned-rep-seqs.qza \ --o-tree unrooted-tree.qza \ --o-rooted-tree rooted-tree.qza \ --p-n-threads 5
### Alpha Rarefaction (QIIME2-2019.7)
qiime diversity alpha-rarefaction \ --i-table trimming_R1-272_R2-210/table-dada2-272_210.qza \ --i-phylogeny phylogenetic_tree/rooted-tree.qza \ --p-max-depth 9007 \ --m-metadata-file metadata_BioClock_6hIntervall.txt \ --o-visualization alpha-rarefaction-9007.qzv
###Core Metrics Analysis (QIIME2-2019.7)
qiime diversity core-metrics-phylogenetic \ --i-phylogeny QIIME2_preprocessing/phylogenetic_tree/rooted-tree.qza \ --i-table QIIME2_preprocessing/trimming/trimming_R1-272_R2-210/table-dada2-272_210.qza \ --p-sampling-depth 9007 \ --m-metadata-file metadata_BioClock_6hIntervall.txt \ --output-dir diversity/ qiime diversity alpha-group-significance \ --i-alpha-diversity diversity/faith_pd_vector.qz…
### taxonomic analysis (QIIME2-2019.7)
qiime feature-classifier classify-sklearn \ --i-classifier /mnt/nfs/virdi/nutrigenomics_data/db_references/qiime/silva/silva-132-99-nb-classifier.Q2019.7.qza \ --i-reads QIIME2_preprocessing/trimming/trimming_R1-272_R2-210/rep-seqs-dada2-272_210.qza \ --o-classification taxonomy.qza
### exporting feature tables for R anaylsis (QIIME2-2019.7)
qiime tools export \ --input-path r-table-unrarefied.qza \ --output-path . biom convert -i feature-table.biom -o r-table-unrarefied.tsv --to-tsv
qiime tools export \ --input-path r-table-rarefied.qza \ --output-path . biom convert -i feature-table.biom -o r-table-rarefied.tsv --to-tsv
# level 2 (phylum) qiime taxa collapse \ --i-table r-table-unrarefied.qza \ --i-taxonomy QIIME2_preprocessing/taxonomy_analysis/taxonomy.qza \ --p-level 2 \ --o-collapsed-table level_2-unrarefied.qza # level 6 (genus) qiime taxa collapse \ --i-table r-table-unrarefied.qza \ --i-taxonomy QIIME2_preprocessing/taxonomy_analysis/taxonomy.qza \ --p-level 6 \ --o-collapsed-table level_6-unrarefied.qza …
# level 2 (phylum) qiime tools export \ --input-path level_2-unrarefied.qza \ --output-path . biom convert -i feature-table.biom -o r-level_2-unrarefied.tsv --to-tsv # level 6 (genus) qiime tools export \ --input-path level_6-unrarefied.qza \ --output-path . biom convert -i feature-table.biom -o r-level_6-unrarefied.tsv --to-tsv # level 6 rarefied qiime tools export \ --input-path level_6-rarefie…
## E.3
### import read data as artifacts (QIIME2-2019.7)
qiime tools import \ --type 'SampleData[PairedEndSequencesWithQuality]' \ --input-path RAW_WP3 \ --input-format CasavaOneEightSingleLanePerSampleDirFmt \ --output-path QIIME2_preprocessing/demux-paired-end.qza
### denoise data with dada2 plugin (QIIME2-2019.7)
qiime dada2 denoise-paired \ --i-demultiplexed-seqs processing_all/demux-paired-end.qza \ --p-trim-left-f 20 \ --p-trim-left-r 24 \ --p-trunc-len-f 283 \ --p-trunc-len-r 214 \ --o-representative-sequences rep-seqs-dada2-2.qza \ --o-table table-dada2-2.qza \ --o-denoising-stats stats-dada2-2.qza \ --p-n-threads 8
### Phylogenetic Tree (QIIME2-2019.7)
qiime phylogeny align-to-tree-mafft-fasttree \ --i-sequences rep-seqs-dada2-2.qza \ --o-alignment aligned-rep-seqs.qza \ --o-masked-alignment masked-aligned-rep-seqs.qza \ --o-tree unrooted-tree.qza \ --o-rooted-tree rooted-tree.qza \ --p-n-threads 5
### Alpha Rarefaction (QIIME2-2019.7)
qiime diversity alpha-rarefaction \ --i-table processing_all/table-dada2-2.qza \ --i-phylogeny processing_all/rooted-tree.qza \ --p-max-depth 2000 \ --m-metadata-file metadata_WP3.txt \ --o-visualization alpha-rarefaction-2000.qzv
###Core Metrics Analysis (QIIME2-2019.7)
qiime diversity core-metrics-phylogenetic \ --i-phylogeny processing_all/rooted-tree.qza \ --i-table processing_all/table-dada2-2.qza \ --p-sampling-depth 1879 \ --m-metadata-file metadata_WP3.txt \ --output-dir diversity/
### taxonomic analysis (QIIME2-2019.7)
qiime feature-classifier classify-sklearn \ --i-classifier /mnt/nfs/virdi/nutrigenomics_data/db_references/qiime/silva/silva-132-99-nb-classifier.Q2019.7.qza \ --i-reads processing_all/rep-seqs-dada2-2.qza \ --o-classification taxonomy.qza
### exporting feature tables for R anaylsis (QIIME2-2019.7)
qiime tools export \ --input-path /processing_all/core-metrics-results1879/rarefied_table.qza \ --output-path . biom convert -i feature-table.biom -o r-table-rarefied.tsv --to-tsv
# level 6 (genus) qiime taxa collapse \ --i-table processing_all/table-dada2-2.qza \ --i-taxonomy processing_all/taxonomy.qza \ --p-level 6 \ --o-collapsed-table level_6-unrarefied.qza qiime tools export \ --input-path processing_all/level6_unrarefied.qza \ --output-path . biom convert -i feature-table.biom -o level6_unrarefied.tsv --to-tsv
# level 6 (genus) qiime taxa collapse \ --i-table processing_all/core-metrics-results1710/rarefied_table.qza \ --i-taxonomy processing_all/taxonomy.qza \ --p-level 6 \ --o-collapsed-table level6_rarefied.qza qiime tools export \ --input-path processing_all/level6_rarefied.qza \ --output-path . biom convert -i feature-table.biom -o level6_rarefied.tsv --to-tsv
# level 2 (phylum) qiime taxa collapse \ --i-table processing_all/core-metrics-results1710/rarefied_table.qza \ --i-taxonomy processing_all/taxonomy.qza \ --p-level 2 \ --o-collapsed-table level2_rarefied.qza qiime tools export \ --input-path processing_all/level2_rarefied.qza \ --output-path . biom convert -i feature-table.biom -o level2_rarefied.tsv --to-tsv
## E.2 + E.3
### import read data as artifacts (QIIME2-2019.7)
qiime tools import \ --type 'SampleData[PairedEndSequencesWithQuality]' \ --input-path RAW_WP3 \ --input-format CasavaOneEightSingleLanePerSampleDirFmt \ --output-path QIIME2_preprocessing/demux-paired-end.qza
### denoise data with dada2 plugin (QIIME2-2019.7)
qiime dada2 denoise-paired \ --i-demultiplexed-seqs /processing/demux-paired-end.qza \ --p-trim-left-f 16 \ --p-trim-left-r 24 \ --p-trunc-len-f 293 \ --p-trunc-len-r 216 \ --o-representative-sequences rep-seqs-dada2-4.qza \ --o-table table-dada2-4.qza \ --o-denoising-stats stats-dada2-4.qza \ --p-n-threads 8
### Phylogenetic Tree (QIIME2-2019.7)
qiime phylogeny align-to-tree-mafft-fasttree \ --i-sequences rep-seqs-dada2-4.qza \ --o-alignment aligned-rep-seqs.qza \ --o-masked-alignment masked-aligned-rep-seqs.qza \ --o-tree unrooted-tree.qza \ --o-rooted-tree rooted-tree.qza \ --p-n-threads 5
### Alpha Rarefaction (QIIME2-2019.7)
qiime diversity alpha-rarefaction \ --i-table processing_all/table-dada2-4.qza \ --i-phylogeny processing_all/rooted-tree.qza \ --p-max-depth 6000 \ --m-metadata-file metadata_QIIME.txt \ --o-visualization alpha-rarefaction-6000.qzv
###Core Metrics Analysis (QIIME2-2019.7)
qiime diversity core-metrics-phylogenetic \ --i-phylogeny processing_all/rooted-tree.qza \ --i-table processing_all/table-dada2-4.qza \ --p-sampling-depth 2425 \ --m-metadata-file metadata_QIIME.txt \ --output-dir diversity/
### taxonomic analysis (QIIME2-2019.7)
qiime feature-classifier classify-sklearn \ --i-classifier /mnt/nfs/virdi/nutrigenomics_data/db_references/qiime/silva/silva-132-99-nb-classifier.Q2019.7.qza \ --i-reads processing/rep-seqs-dada2-4.qza \ --o-classification taxonomy.qza
### exporting feature tables for R anaylsis (QIIME2-2019.7)
qiime tools export \ --input-path /processing_all/core-metrics-results/rarefied_table.qza \ --output-path . biom convert -i feature-table.biom -o r-table-rarefied.tsv --to-tsv
# level 6 (genus) qiime taxa collapse \ --i-table processing/table-dada2-4.qza \ --i-taxonomy processing/taxonomy.qza \ --p-level 6 \ --o-collapsed-table level_6-unrarefied.qza qiime tools export \ --input-path processing/level6_unrarefied.qza \ --output-path . biom convert -i feature-table.biom -o level6_unrarefied.tsv --to-tsv
# level 6 (genus) qiime taxa collapse \ --i-table processing_all/core-metrics-results/rarefied_table.qza \ --i-taxonomy processing/taxonomy.qza \ --p-level 6 \ --o-collapsed-table level6_rarefied.qza qiime tools export \ --input-path processing_all/level6_rarefied.qza \ --output-path . biom convert -i feature-table.biom -o level6_rarefied.tsv --to-tsv
# level 2 (phylum) qiime taxa collapse \ --i-table processing_all/core-metrics-results/rarefied_table.qza \ --i-taxonomy processing/taxonomy.qza \ --p-level 2 \ --o-collapsed-table level2_rarefied.qza qiime tools export \ --input-path processing_all/level2_rarefied.qza \ --output-path . biom convert -i feature-table.biom -o level2_rarefied.tsv --to-tsv
# Data Analysis with RStudio
## Load packages
library(vegan)
library(dplyr)
library(reshape2)
library(ggplot2)
library(tidyverse)
library(nortest)
library(ggpubr)
library(randomcoloR)
library(stats)
library(circlize)
library(readxl)
library(openxlsx)
library(scales)
library(ggsignif)
library(rstatix)
library(ggpubr)
library(viridis)
library(nlme)
library(lomb)
library(astro)
library(TSA)
library(astrolibR)
library(cosinor)
library(compositions)
library(biomformat)
library(stringr)
library(tibble)
library(caret)
library(plsVarSel)
library(SomePackage)
library(ggExtra)
## Theme Settings
Settings <- theme_classic(base_size = 30) +
theme(legend.position= "none",
legend.text.align = 0.5,
aspect.ratio = 1.5,
panel.spacing = unit(0.5, "lines"),
plot.margin = margin(10, 10, 10, 10),
strip.background = element_blank(),
plot.title = element_text(lineheight=.8, size=25, hjust = 0.5),
axis.title.y = element_text(size=25, colour = "black"),
axis.title.x = element_text(size=25, colour = "black"),
axis.text.x = element_text(size=25,
colour = "black",
hjust = 0.5),
axis.text.y = element_text(size=25, colour = "black"))
Settings2 <- theme_classic(base_size = 20) +
theme(legend.position= "none",
# of legend should not be added, e.g in Shannon Index plot
#legend.position= “none”,
legend.text.align = 0.5,
aspect.ratio = 1,
strip.background = element_blank(),
plot.title = element_text(lineheight=.8, size=25, hjust = 0.5),
axis.title.y = element_text(size=25, colour = "black"),
axis.title.x = element_text(size=25, colour = "black"),
axis.text.x = element_text(size=20,
colour = "black"),
axis.text.y = element_text(size=20, colour = "black"))
Settings3 <- theme_classic(base_size = 20) +
theme(legend.position= "none",
# of legend should not be added, e.g in Shannon Index plot
#legend.position= “none”,
legend.text.align = 0.5,
aspect.ratio = 1,
strip.background = element_blank(),
plot.title = element_text(lineheight=.8, size=25, hjust = 0.5),
axis.title.y = element_text(size=25, colour = "black"),
axis.title.x = element_text(size=25, colour = "black"),
axis.text.x = element_text(size=25,
colour = "black"),
axis.text.y = element_text(size=25, colour = "black"))
Settings_PCoA <- theme_classic(base_size = 30) +
theme(legend.position= "right",
# of legend should not be added, e.g in Shannon Index plot
#legend.position= “none”,
legend.text.align = 0.5,
aspect.ratio = 1,
strip.background = element_blank(),
plot.title = element_text(lineheight=.8, size=25, hjust = 0.5),
axis.title.y = element_text(size=20, colour = "black"),
axis.title.x = element_text(size=20, colour = "black"),
axis.text.x = element_text(size=20,
colour = "black"),
axis.text.y = element_text(size=20, colour = "black"))
Settings_PCoA2 <- theme_classic(base_size = 30) +
theme(legend.position= "left",
# of legend should not be added, e.g in Shannon Index plot
#legend.position= “none”,
legend.text.align = 0.5,
aspect.ratio = 1,
strip.background = element_blank(),
plot.title = element_text(lineheight=.8, size=25, hjust = 0.5),
axis.title.y = element_text(size=20, colour = "black"),
axis.title.x = element_text(size=20, colour = "black"),
axis.text.x = element_text(size=20,
colour = "black"),
axis.text.y = element_text(size=20, colour = "black"))
Settings_PCoA3 <- theme_classic(base_size = 20) +
theme(legend.position= "none",
# of legend should not be added, e.g in Shannon Index plot
#legend.position= “none”,
legend.text.align = 0.5,
aspect.ratio = 1,
strip.background = element_blank(),
plot.title = element_text(lineheight=.8, size=25, hjust = 0.5),
axis.title.y = element_text(size=25, colour = "black"),
axis.title.x = element_text(size=25, colour = "black"),
axis.text.x = element_text(size=25,
colour = "black"),
axis.text.y = element_text(size=25, colour = "black"))
## Load and prepare data
###E.1
male_colon <- read.table("male_colon.txt", sep = '\t', comment='', head=T)
### E.2
taxa_table <- read_tsv("6h_interval/r-level_6-rarefied.tsv", col_names = TRUE)
taxa_table <- column_to_rownames(taxa_table, "OTU ID")
taxa_table <- t(taxa_table)
ASV_table_WP1 <- read_tsv("r-table-rarefied_WP1.tsv", col_names = TRUE)
metadata_raw <- read_excel("metadata_BioClock_6hIntervall.xls", col_names = TRUE)
metadata_raw <- as.data.frame(metadata_raw)
metadata_raw <- column_to_rownames(metadata_raw, "SampleID")
WP1_metadata_mouse2 <- read.table("metadata_WP1_per_mouse2.txt", sep = '\t', comment='', head=T)
WP1_metadata_mouse14 <- read.table("metadata_WP1_per_mouse14.txt", sep = '\t', comment='', head=T)
###E.3
WP3_metadata <- read.table("metadata_WP3_2.txt", sep = '\t', comment='', head=T)
WP3_metadata_mouse <- read.table("metadata_WP3_2_per_mouse.txt", sep = '\t', comment='', head=T)
WP3_metadata_mouse1 <- read.table("metadata_WP3_1_per_mouse.txt", sep = '\t', comment='', head=T)
taxa_table_WP3 <- read_tsv("level6_rarefied_new.tsv", col_names = TRUE)
taxa_table_WP3 <- column_to_rownames(taxa_table_WP3, "OTU ID")
taxa_table_WP3 <- t(taxa_table_WP3)
ASV_table_WP3 <- read_tsv("table-r-rarefied.tsv", col_names = TRUE)
###E.2 & E.3
ASV_WP1_WP3 <- read.table("table-r-rarefied-bioclock.txt", sep = '\t', comment='', head=T, check.names = FALSE)
metadata_WP1_WP3 <- read.table("metadata_WP1_WP3.txt", sep = '\t', comment='', head=T, check.names = FALSE)
##Diversity Analysis
###E.2
metadata_raw <- metadata_raw %>% filter(mouse != "NA") #metadata_raw <- column_to_rownames(metadata_raw, var = "SampleID") ASV_table_WP1 <- column_to_rownames(ASV_table_WP1, "OTU ID") ASV_table_WP1 <- t(ASV_table_WP1) common.ids <- intersect(rownames(metadata_raw), rownames(ASV_table_WP1)) df <- metadata_raw[common.ids,] ASV <- ASV_table_WP1[common.ids,] dim(ASV) dim(df) anti_join(metadata_raw, d…
#### Shannon Index
df$Shannon <- diversity(ASV, 'shannon')
facet_labels <- c("2" = "Week 2", "14" = "Week 14") df_wo_colitis_TP2_14 <- filter(df, (week == "2" | week == "14") & clock_disruption == "No" & timepoint == "ZT3") df_wo_colitis_TP <- filter(df, clock_disruption == "No" & timepoint == "ZT3") df_wo_colitis_TP2_14$genotype <- factor(df_wo_colitis_TP2_14$genotype, levels = c("WT", "IL-10_KO")) df_wo_colitis_TP2_14$week <- factor(df_wo_colitis_TP2_1…
pdf("Shannon_WP1.pdf", width = 8, height=6) df_wo_colitis_TP2_14 %>% ggplot(aes(x= genotype, y=Shannon, color = genotype)) + geom_boxplot(lwd=1.5, width=0.6, outlier.shape = NA) + geom_point(width = 0.2, size = 2.5, fill = "#333333") + scale_color_manual(values = c('#6699CC', "#CC6666"), name = "Genotype") + scale_x_discrete( labels = c("WT" = "WT", "IL-10_KO" = expression("IL-10"^"-/-")), expand…
pdf("Shannon_WP1_clock.pdf", width = 8, height=6) df_clock_14 %>% ggplot(aes(x= clock_disruption, y=Shannon, color = genotype)) + ylab('number of rhythmic taxa') + geom_boxplot(lwd=1.5, width=0.6, outlier.shape = NA) + geom_point(width = 0.2, size = 2.5, fill = "#333333") + scale_color_manual(values = c("#CC6666"), name = "Genotype") + scale_x_discrete( labels = c("No" = "Intact\n clock", "Yes" =…
df_wo_colitis_TP2_14$Shannon <- as.numeric(df_wo_colitis_TP$Shannon) x <- df_wo_colitis_TP2_14$Shannon shapiro.test(x) ad.test(x) stats_shannon_wp1 <- df_wo_colitis_TP2_14 %>% group_by (week) %>% pairwise_t_test(Shannon ~ genotype) %>% adjust_pvalue(method = "BH") %>% add_significance("p.adj") %>% mutate(y.position = 35)
df_clock_14$Shannon <- as.numeric(df_clock_14$Shannon) x <- df_clock_14$Shannon shapiro.test(x) ad.test(x) stats_shannon_wp1_clock <- df_clock_14 %>% group_by (genotype) %>% pairwise_t_test(Shannon ~ clock_disruption) %>% adjust_pvalue(method = "BH") %>% add_significance("p.adj") %>% mutate(y.position = 35)
####Bray-Curtis Dissimilarity
#####Week2
df_week2 <- filter(df_wo_colitis_TP, week == "2") df_week2 <- df_week2 %>% rownames_to_column("SampleID") ASV <- as.matrix(ASV) # convert ASV counts to relative abundance ASV_relab<- sweep(ASV_table_WP1, 1, rowSums(ASV_table_WP1),'/') dim(ASV_relab) ASV_relab <- as.data.frame(ASV_relab) ASV_relab_filt <- ASV_relab %>% rownames_to_column("SampleID") %>% filter(SampleID %in% df_week2$SampleID) %>% …
# calculate PCoA values based on Bray-Curtis Dissimilarity pcoa.bray <- cmdscale(d.bray, k=2, eig = TRUE) # Generate percentages % for plot axis explainvar1 <- round(pcoa.bray$eig[1]/sum(pcoa.bray$eig), 3)*100 explainvar2 <- round(pcoa.bray$eig[2]/sum(pcoa.bray$eig), 3)*100 # merge the PCoA variables with df pcoa_map <- merge(df_filt, pcoa.bray$points, by.x = "SampleID", by.y = 0) pdf("PCoA_WP1_g…
order_anosim <- rownames(matrix.bray_ANOSIM) df_week2 <- df_week2[match(order_anosim, df_week2$SampleID), ] ## perform ANOSIM anosim(matrix.bray_ANOSIM, grouping = df_week2$genotype, permutations = 999)
#####Week14
df_week14 <- filter(df_wo_colitis_TP, week == "14") df_week14 <- df_week14 %>% rownames_to_column("SampleID") ASV <- as.matrix(ASV) # convert ASV counts to relative abundance ASV_relab<- sweep(ASV_table_WP1, 1, rowSums(ASV_table_WP1),'/') dim(ASV_relab) ASV_relab <- as.data.frame(ASV_relab) # filter ASV_relab table with df ASV_relab_filt <- ASV_relab %>% rownames_to_column("SampleID") %>% filter(…
# calculate PCoA values based on Bray-Curtis Dissimilarity pcoa.bray <- cmdscale(d.bray, k=2, eig = TRUE) # Generate percentages % for plot axis explainvar1 <- round(pcoa.bray$eig[1]/sum(pcoa.bray$eig), 3)*100 explainvar2 <- round(pcoa.bray$eig[2]/sum(pcoa.bray$eig), 3)*100 # merge the PCoA variables with df pcoa_map <- merge(df_filt, pcoa.bray$points, by.x = "SampleID", by.y = 0) pdf("PCoA_WP1_g…
order_anosim <- rownames(matrix.bray_ANOSIM) df_week14 <- df_week14[match(order_anosim, df_week14$SampleID), ] ## perform ANOSIM anosim(matrix.bray_ANOSIM, grouping = df_week14$genotype, permutations = 999)
##### Clock disruption
df_clock_14 <- df_clock_14 %>% rownames_to_column("SampleID") ASV <- as.matrix(ASV) # convert ASV counts to relative abundance ASV_relab<- sweep(ASV_table_WP1, 1, rowSums(ASV_table_WP1),'/') dim(ASV_relab) ASV_relab <- as.data.frame(ASV_relab) # filter ASV_relab table with df ASV_relab_filt <- ASV_relab %>% rownames_to_column("SampleID") %>% filter(SampleID %in% df_clock_14$SampleID) %>% column_t…
# calculate PCoA values based on Bray-Curtis Dissimilarity pcoa.bray <- cmdscale(d.bray, k=2, eig = TRUE) # Generate percentages % for plot axis explainvar1 <- round(pcoa.bray$eig[1]/sum(pcoa.bray$eig), 3)*100 explainvar2 <- round(pcoa.bray$eig[2]/sum(pcoa.bray$eig), 3)*100 # merge the PCoA variables with df pcoa_map <- merge(df_clock_14, pcoa.bray$points, by.x = "SampleID", by.y = 0) pcoa_map$ge…
order_anosim <- rownames(matrix.bray_ANOSIM) df_clock_14 <- df_clock_14[match(order_anosim, df_clock_14$SampleID), ] ## perform ANOSIM anosim(matrix.bray_ANOSIM, grouping = df_clock_14$clock_disruption, permutations = 999)
###E.3
WP3_metadata <- WP3_metadata %>% filter(mouse != "NA") WP3_metadata_new <- column_to_rownames(WP3_metadata, "SampleID") ASV_table_WP3 <- column_to_rownames(ASV_table_WP3, "#OTU ID") ASV_table_WP3 <- t(ASV_table_WP3) common.ids <- intersect(rownames(WP3_metadata_new), rownames(ASV_table_WP3)) df <- WP3_metadata_new[common.ids,] ASV <- ASV_table_WP3[common.ids,] dim(ASV) dim(df) anti_join(WP3_metad…
####Shannon Index
df$Shannon <- diversity(ASV, 'shannon')
facet_labels_TP_WP3 <- c("baseline" = "Baseline", "week2" = "Week 2", "week6" = "Week 6") df_WP3_genotype <- filter(df, ((timepoint == "week2" & ZT == "3") | (timepoint == "week6" & disrupted_clock == "no" & time_restricted_feeding == "no" & ZT == "3"))) df_WP3_genotype$Genotyp <- factor(df_WP3_genotype$Genotyp, levels = c("WT", "IL10ko")) df_WP3_genotype$timepoint <- factor(df_WP3_genotype$timep…
pdf("Shannon_WP3_genotype.pdf", width = 8, height=6) df_WP3_genotype %>% ggplot(aes(x= Genotyp, y=Shannon, color = Genotyp)) + geom_boxplot(lwd=1.5, width=0.6, outlier.shape = NA) + geom_point(width = 0.2, size = 2.5, fill = "#333333") + scale_color_manual(values = c('#6699CC', "#CC6666"), name = "Genotype") + scale_x_discrete( labels = c("WT" = "WT", "IL10ko" = expression("IL-10"^"-/-")), expand…
pdf("Shannon_WP3_clock.pdf", width = 8, height=6) df_WP3_clock %>% ggplot(aes(x= disrupted_clock, y=Shannon, color = Genotyp)) + geom_boxplot(lwd=1.5, width=0.6, outlier.shape = NA) + geom_point(width = 0.2, size = 2.5, fill = "#333333") + scale_color_manual(values = c("#CC6666"), name = "Genotype") + scale_x_discrete( labels = c("no" = "Intact\n clock", "yes" = "Disrupted\n clock"), expand=c(0.5…
df_WP3_genotype$Shannon <- as.numeric(df_WP3_genotype$Shannon) x <- df_WP3_genotype$Shannon shapiro.test(x) ad.test(x)
stats_shannon_wp3_genotype <- df_WP3_genotype %>% group_by (timepoint) %>% pairwise_t_test(Shannon ~ Genotyp) %>% adjust_pvalue(method = "BH") %>% add_significance("p.adj") %>% mutate(y.position = 35)
#### Bray-Curtis Dissimilarity
#####Week2
df_week2_WP3 <- filter(df_WP3_genotype, timepoint == "week2") df_week2_WP3 <- df_week2_WP3 %>% rownames_to_column("SampleID") ASV <- as.matrix(ASV) # convert ASV counts to relative abundance ASV_relab<- sweep(ASV_table_WP3, 1, rowSums(ASV_table_WP3),'/') dim(ASV_relab) ASV_relab <- as.data.frame(ASV_relab) # filter ASV_relab table with df ASV_relab_filt <- ASV_relab %>% rownames_to_column("Sample…
# calculate PCoA values based on Bray-Curtis Dissimilarity pcoa.bray <- cmdscale(d.bray, k=2, eig = TRUE) # Generate percentages % for plot axis explainvar1 <- round(pcoa.bray$eig[1]/sum(pcoa.bray$eig), 3)*100 explainvar2 <- round(pcoa.bray$eig[2]/sum(pcoa.bray$eig), 3)*100 # merge the PCoA variables with df pcoa_map <- merge(df_week2_WP3, pcoa.bray$points, by.x = "SampleID", by.y = 0) # plot the…
order_anosim <- rownames(matrix.bray_ANOSIM) df_week2_WP3 <- df_week2_WP3[match(order_anosim, df_week2_WP3$SampleID), ] ## perform ANOSIM anosim(matrix.bray_ANOSIM, grouping = df_week2_WP3$Genotyp, permutations = 999)
#####Week6
df_week6_WP3 <- filter(df_WP3_genotype, timepoint == "week6") df_week6_WP3 <- df_week6_WP3 %>% rownames_to_column("SampleID") ASV <- as.matrix(ASV) # convert ASV counts to relative abundance ASV_relab<- sweep(ASV_table_WP3, 1, rowSums(ASV_table_WP3),'/') dim(ASV_relab) ASV_relab <- as.data.frame(ASV_relab) # filter ASV_relab table with df ASV_relab_filt <- ASV_relab %>% rownames_to_column("Sample…
# calculate PCoA values based on Bray-Curtis Dissimilarity pcoa.bray <- cmdscale(d.bray, k=2, eig = TRUE) # Generate percentages % for plot axis explainvar1 <- round(pcoa.bray$eig[1]/sum(pcoa.bray$eig), 3)*100 explainvar2 <- round(pcoa.bray$eig[2]/sum(pcoa.bray$eig), 3)*100 # merge the PCoA variables with df pcoa_map <- merge(df_week6_WP3, pcoa.bray$points, by.x = "SampleID", by.y = 0) # plot the…
order_anosim <- rownames(matrix.bray_ANOSIM)
df_week6_WP3 <- df_week6_WP3[match(order_anosim, df_week6_WP3$SampleID), ]
## perform ANOSIM
anosim(matrix.bray_ANOSIM, grouping = df_week6_WP3$Genotyp, permutations = 999)
#####Clock disruption
df_WP3_clock <- df_WP3_clock %>% rownames_to_column("SampleID") ASV <- as.matrix(ASV) # convert ASV counts to relative abundance ASV_relab<- sweep(ASV_table_WP3, 1, rowSums(ASV_table_WP3),'/') dim(ASV_relab) ASV_relab <- as.data.frame(ASV_relab) # filter ASV_relab table with df ASV_relab_filt <- ASV_relab %>% rownames_to_column("SampleID") %>% filter(SampleID %in% df_WP3_clock$SampleID) %>% colum…
# calculate PCoA values based on Bray-Curtis Dissimilarity pcoa.bray <- cmdscale(d.bray, k=2, eig = TRUE) # Generate percentages % for plot axis explainvar1 <- round(pcoa.bray$eig[1]/sum(pcoa.bray$eig), 3)*100 explainvar2 <- round(pcoa.bray$eig[2]/sum(pcoa.bray$eig), 3)*100 # merge the PCoA variables with df pcoa_map <- merge(df_WP3_clock, pcoa.bray$points, by.x = "SampleID", by.y = 0) pcoa_map$G…
order_anosim <- rownames(matrix.bray_ANOSIM) df_WP3_clock <- df_WP3_clock[match(order_anosim, df_WP3_clock$SampleID), ] ## perform ANOSIM anosim(matrix.bray_ANOSIM, grouping = df_WP3_clock$disrupted_clock, permutations = 999)
###TRF
facet_labels_TRF <- c("no" = "ad libitum", "yes" = "TRF") df_WP3_TRF <- filter(df, ZT == "3" & timepoint == "week6") df_WP3_TRF$Genotyp <- factor(df_WP3_TRF$Genotyp, levels = c("WT", "IL10ko")) pdf("Shannon_TRF.pdf", width = 8, height=6) df_WP3_TRF %>% ggplot(aes(x= Genotyp, y=Shannon, color = Genotyp)) + geom_boxplot(lwd=1.5, width=0.6, outlier.shape = NA) + geom_point(width = 0.2, size = 2.5, f…
df_WP3_TRF$Shannon <- as.numeric(df_WP3_TRF$Shannon)
x <- df_WP3_TRF$Shannon
shapiro.test(x)
ad.test(x)
stats_shannon_TRF1 <- df_WP3_TRF %>% group_by (Genotyp) %>% pairwise_t_test(Shannon ~ time_restricted_feeding) %>% adjust_pvalue(method = "BH") %>% add_significance("p.adj") %>% mutate(y.position = 35)
stats_shannon_TRF2 <- df_WP3_TRF %>% group_by (time_restricted_feeding) %>% pairwise_t_test(Shannon ~ Genotyp) %>% adjust_pvalue(method = "BH") %>% add_significance("p.adj") %>% mutate(y.position = 35)
df_TRF <- df_TRF %>% rownames_to_column("SampleID") ASV <- as.matrix(ASV) # convert ASV counts to relative abundance ASV_relab<- sweep(ASV_table_WP3, 1, rowSums(ASV_table_WP3),'/') dim(ASV_relab) ASV_relab <- as.data.frame(ASV_relab) # filter ASV_relab table with df ASV_relab_filt <- ASV_relab %>% rownames_to_column("SampleID") %>% filter(SampleID %in% df_TRF$SampleID) %>% column_to_rownames("Sam…
#### Bray-Curtis Dissimilarity IL10KO TRF
df_IL10 <- filter(df_TRF, Genotyp == "IL10ko") #df_IL10 <- df_IL10 %>% # rownames_to_column("SampleID") ASV <- as.matrix(ASV) # convert ASV counts to relative abundance ASV_relab<- sweep(ASV_table_WP3, 1, rowSums(ASV_table_WP3),'/') dim(ASV_relab) ASV_relab <- as.data.frame(ASV_relab) # filter ASV_relab table with df ASV_relab_filt <- ASV_relab %>% rownames_to_column("SampleID") %>% filter(Sample…
# calculate PCoA values based on Bray-Curtis Dissimilarity pcoa.bray <- cmdscale(d.bray, k=2, eig = TRUE) # Generate percentages % for plot axis explainvar1 <- round(pcoa.bray$eig[1]/sum(pcoa.bray$eig), 3)*100 explainvar2 <- round(pcoa.bray$eig[2]/sum(pcoa.bray$eig), 3)*100 # merge the PCoA variables with df pcoa_map <- merge(df_IL10, pcoa.bray$points, by.x = "SampleID", by.y = 0) pcoa_map$Genoty…
order_anosim <- rownames(matrix.bray_ANOSIM) df_IL10 <- df_IL10[match(order_anosim, df_IL10$SampleID), ] ## perform ANOSIM anosim(matrix.bray_ANOSIM, grouping = df_IL10$time_restricted_feeding, permutations = 999)
#### Bray-Curtis Dissimilarity WT TRF
df_WT <- filter(df_TRF, Genotyp == "WT") #df_WT <- df_WT %>% # rownames_to_column("SampleID") ASV <- as.matrix(ASV) # convert ASV counts to relative abundance ASV_relab<- sweep(ASV_table_WP3, 1, rowSums(ASV_table_WP3),'/') dim(ASV_relab) ASV_relab <- as.data.frame(ASV_relab) # filter ASV_relab table with df ASV_relab_filt <- ASV_relab %>% rownames_to_column("SampleID") %>% filter(SampleID %in% df…
# calculate PCoA values based on Bray-Curtis Dissimilarity pcoa.bray <- cmdscale(d.bray, k=2, eig = TRUE) # Generate percentages % for plot axis explainvar1 <- round(pcoa.bray$eig[1]/sum(pcoa.bray$eig), 3)*100 explainvar2 <- round(pcoa.bray$eig[2]/sum(pcoa.bray$eig), 3)*100 # merge the PCoA variables with df pcoa_map <- merge(df_WT, pcoa.bray$points, by.x = "SampleID", by.y = 0) pcoa_map$Genotyp …
order_anosim <- rownames(matrix.bray_ANOSIM) df_WT <- df_WT[match(order_anosim, df_WT$SampleID), ] ## perform ANOSIM anosim(matrix.bray_ANOSIM, grouping = df_WT$time_restricted_feeding, permutations = 999)
## E.2 & E.3 Bray-Curtis Dissimilarity
df_baseline_bio <- filter(metadata_WP1_WP3, week == "0" | week == "baseline") df_baseline_bio <- df_baseline_bio %>% mutate(Genotype_Project = case_when(genotype == "WT" & WP == "WP1" ~ "WT WP1", genotype == "WT" & WP == "WP3" ~ "WT WP3", genotype == "IL-10_KO" & WP == "WP1" ~ "IL-10 KO WP1", genotype == "IL10ko" & WP == "WP3" ~ "IL-10 KO WP3")) ASV_WP1_WP3 <- as.matrix(ASV_WP1_WP3) # convert ASV…
# calculate PCoA values based on Bray-Curtis Dissimilarity pcoa.bray <- cmdscale(d.bray, k=2, eig = TRUE) # Generate percentages % for plot axis explainvar1 <- round(pcoa.bray$eig[1]/sum(pcoa.bray$eig), 3)*100 explainvar2 <- round(pcoa.bray$eig[2]/sum(pcoa.bray$eig), 3)*100 # merge the PCoA variables with df pcoa_map <- merge(df_baseline_bio, pcoa.bray$points, by.x = "SampleID", by.y = 0) pcoa_ma…
g1 <- ggplot(pcoa_map, aes(V1, V2, colour= Genotype_Project))+ geom_point(size=4)+ xlab(paste("PCoA 1 (" ,explainvar1, "%)", sep = "")) + ylab(paste("PCoA 2 (" ,explainvar2, "%)", sep = "")) + #facet_wrap(~week, labeller = labeller(week = facet_labels), scales = "fixed") + scale_color_manual(values = c('#6699CC', "#20B2AA", "#CC6666", "#FF8C00"), labels = c("WT WP1" = "WT E.2", "WT WP3" = "WT E.3…
x <- pcoa_map$V1 shapiro.test(x) ad.test(x) kruskal.test(pcoa_map$V1 ~ pcoa_map$Genotype_Project) pairwise.wilcox.test(pcoa_map$V1, pcoa_map$Genotype_Project, p.adjust.method = 'BH', paired= FALSE, na.action(na.omit))
x <- pcoa_map$V2 shapiro.test(x) ad.test(x) kruskal.test(pcoa_map$V2 ~ pcoa_map$Genotype_Project) pairwise.t.test(pcoa_map$V2, pcoa_map$Genotype_Project, pool.sd = FALSE, paired = FALSE, p.adjust.method = "BH", na.action(na.omit))
##Relative Abundance Analysis
### Calculate relative abundances
#### E.2
L6 <- t(taxa_table) L6 <- as.data.frame(taxa_table) relAb <- sweep(L6, 1, rowSums(L6), '/') relAb <- relAb %>% rownames_to_column(var = "SampleID") rel_Ab_meta <- right_join(relAb, metadata) relAb <- rel_Ab_meta[, -c(186:207)] relAb <- relAb[, colSums(relAb != 0) > 0]
#### E.3
taxa_table_WP3 <- as.data.frame(taxa_table_WP3) relAb <- sweep(taxa_table_WP3, 1, rowSums(taxa_table_WP3), '/') relAb<- relAb %>% rownames_to_column(var = "Sample_ID") WP3_Samples_week2 <- filter(WP3_metadata, timepoint == "week2")
###Shorten Taxa
taxa <- relAb %>% pivot_longer(cols = -c(SampleID), names_to = "Taxa", values_to = "RelAb") # 1. prepare shortened taxa names taxa_names_long <- unique(taxa$Taxa) taxa_names_long.modified <- str_replace_all(taxa_names_long, "\\.(D)", "\\;D") taxa_names_long.split <- str_split(taxa_names_long.modified, "\\;") taxa_names_long.rename <- lapply(taxa_names_long.split, function(x) str_replace_all(x, c(…
taxa_names_df <- taxa_names_df %>%
mutate(taxa_names_short = case_when(
taxa_names_short == "g_mouse gut metagenome" & taxa_names_long == "D_0__Bacteria;D_1__Bacteroidetes;D_2__Bacteroidia;D_3__Bacteroidales;D_4__Muribaculaceae;D_5__mouse gut metagenome" ~ "f_Muribaculaceae_g_mouse.gut.metagenome",
taxa_names_short == "g_uncultured Bacteroidales bacterium" & taxa_names_long == "D_0__Bacteria;D_1__Bacteroidetes;D_2__Bacteroidia;D_3__Bacteroidales;D_4__Muribaculaceae;D_5__uncultured Bacteroidales bacterium" ~ "f_Muribaculaceae_g_uncult.Bacteroidales.bact.",
taxa_names_short == "g_uncultured bacterium" & taxa_names_long == "D_0__Bacteria;D_1__Cyanobacteria;D_2__Melainabacteria;D_3__Gastranaerophilales;D_4__uncultured bacterium;D_5__uncultured bacterium" ~ "o_Gastranaerophilales_f_uncult.bact_g_uncult.bact.",
taxa_names_short == "g_uncultured bacterium" & taxa_names_long == "D_0__Bacteria;D_1__Bacteroidetes;D_2__Bacteroidia;D_3__Bacteroidales;D_4__Muribaculaceae;D_5__uncultured bacterium" ~ "f_Muribaculaceae_g_uncult.bact.",
taxa_names_short == "g_uncultured" & taxa_names_long == "D_0__Bacteria;D_1__Firmicutes;D_2__Clostridia;D_3__Clostridiales;D_4__Christensenellaceae;D_5__uncultured" ~ "f_Christensenellaceae_g_uncultured",
taxa_names_short == "g_uncultured bacterium" & taxa_names_long == "D_0__Bacteria;D_1__Firmicutes;D_2__Clostridia;D_3__Clostridiales;D_4__Clostridiales vadinBB60 group;D_5__uncultured bacterium" ~ "f_Clostridiales.vadinBB60.group_f_uncult.bact.",
taxa_names_short == "g_uncultured Clostridia bacterium" & taxa_names_long == "D_0__Bacteria;D_1__Firmicutes;D_2__Clostridia;D_3__Clostridiales;D_4__Clostridiales vadinBB60 group;D_5__uncultured Clostridia bacterium" ~ "f_Clostridiales.vadinBB60.group_f_uncult.Clostridia.bact",
taxa_names_short == "g_uncultured bacterium" & taxa_names_long == "D_0__Bacteria;D_1__Firmicutes;D_2__Clostridia;D_3__Clostridiales;D_4__Christensenellaceae;D_5__uncultured" ~ "f_Christensenellaceae_g_uncult",
taxa_names_short == "g_uncultured Clostridia bacterium" & taxa_names_long == "D_0__Bacteria;D_1__Firmicutes;D_2__Clostridia;D_3__Clostridiales;D_4__Clostridiales vadinBB60 group;D_5__uncultured bacterium" ~ "f_Clostridiales.vadinBB60.group_g_uncult.bact",
taxa_names_short == "g_uncultured" & taxa_names_long == "D_0__Bacteria;D_1__Firmicutes;D_2__Clostridia;D_3__Clostridiales;D_4__Lachnospiraceae;D_5__uncultured" ~ "f_Lachnospiraceae_g_uncult.",
taxa_names_short == "g_uncultured" & taxa_names_long == "D_0__Bacteria;D_1__Firmicutes;D_2__Clostridia;D_3__Clostridiales;D_4__Peptococcaceae;D_5__uncultured" ~ "f_Peptococcaceae_g_uncult.",
taxa_names_short == "g_uncultured" & taxa_names_long == "D_0__Bacteria;D_1__Firmicutes;D_2__Clostridia;D_3__Clostridiales;D_4__Ruminococcaceae;D_5__uncultured" ~ "f_Ruminococcaceae_g_uncult.",
taxa_names_short == "g_uncultured" & taxa_names_long == "D_0__Bacteria;D_1__Firmicutes;D_2__Erysipelotrichia;D_3__Erysipelotrichales;D_4__Erysipelotrichaceae;D_5__uncultured" ~ "f_Erysipelotrichaceae_g_uncult.",
taxa_names_short == "g_uncultured" & taxa_names_long == "D_0__Bacteria;D_1__Firmicutes;D_2__Clostridia;D_3__Clostridiales;D_4__Ruminococcaceae;D_5__uncultured" ~ "f_Ruminococcaceae_g_uncult.",
taxa_names_short == "g_uncultured bacterium" & taxa_names_long == "D_0__Bacteria;D_1__Firmicutes;D_2__Erysipelotrichia;D_3__Erysipelotrichales;D_4__Erysipelotrichaceae;D_5__uncultured bacterium" ~ "f_Erysipelotrichaceae_g_uncult.bact.",
taxa_names_short == "g_unidentified.rumen.bacterium RF32" & taxa_names_long == "D_0__Bacteria;D_1__Proteobacteria;D_2__Alphaproteobacteria;D_3__Rhodospirillales;D_4__uncultured;D_5__unidentified rumen bacterium RF32" ~ "o_Rhodospirillales_f_uncult_g_unidentified.rumen.bacterium RF32",
taxa_names_short == "g_uncultured" & taxa_names_long == "D_0__Bacteria;D_1__Proteobacteria;D_2__Deltaproteobacteria;D_3__Desulfovibrionales;D_4__Desulfovibrionaceae;D_5__uncultured" ~ "f_Desulfovibrionaceae_g_uncult.",
taxa_names_short == "g_metagenome" & taxa_names_long == "D_0__Bacteria;D_1__Tenericutes;D_2__Mollicutes;D_3__Mollicutes RF39;D_4__metagenome;D_5__metagenome" ~ "o_Mollicutes RF39_f_metagenome_g_metagenome",
taxa_names_short == "g_uncultured bacterium" & taxa_names_long == "D_0__Bacteria;D_1__Tenericutes;D_2__Mollicutes;D_3__Mollicutes RF39;D_4__metagenome;D_5__metagenome" ~ "o_Mollicutes RF39_f_metagenome_g_metagenome",
taxa_names_short == "g_unidentified" & taxa_names_long == "D_0__Bacteria;D_1__Tenericutes;D_2__Mollicutes;D_3__Mollicutes RF39;D_4__unidentified;D_5__unidentified" ~ "o_Mollicutes RF39_f_unidentified_g_unidentified",
taxa_names_short == "g_uncultured bacterium" & taxa_names_long == "D_0__Bacteria;D_1__Tenericutes;D_2__Mollicutes;D_3__Mollicutes RF39;D_4__uncultured bacterium;D_5__uncultured bacterium" ~ "o_Mollicutes RF39_f_uncult.bacterium_g_uncult.bacterium",
taxa_names_short == "g_Family XIII AD3011 group" & taxa_names_long == "D_0__Bacteria;D_1__Firmicutes;D_2__Clostridia;D_3__Clostridiales;D_4__Family XIII;D_5__Family XIII AD3011 group" ~ "o_Clostridiales_f_Family.XIII..AD3011 group",
taxa_names_short == "g_Family XIII UCG-001" & taxa_names_long == "D_0__Bacteria;D_1__Firmicutes;D_2__Clostridia;D_3__Clostridiales;D_4__Family XIII;D_5__Family XIII UCG-001" ~ "o_Clostridiales_f_Family.XIII..UCG-001",
taxa_names_short == "g_A2" & taxa_names_long == "D_0__Bacteria;D_1__Firmicutes;D_2__Clostridia;D_3__Clostridiales;D_4__Lachnospiraceae;D_5__A2" ~ "f_Lachnospiraceae_g_A2",
taxa_names_short == "g_GCA-900066575" & taxa_names_long == "D_0__Bacteria;D_1__Firmicutes;D_2__Clostridia;D_3__Clostridiales;D_4__Lachnospiraceae;D_5__GCA-900066575" ~ "f_Lachnospiraceae_g_GCA-900066575",
taxa_names_short == "g_GCA-900066225" & taxa_names_long == "D_0__Bacteria;D_1__Firmicutes;D_2__Clostridia;D_3__Clostridiales;D_4__Ruminococcaceae;D_5__GCA-900066225" ~ "f_Ruminococcaceae_g_GCA-900066225",
taxa_names_short == "g_uncultured" & taxa_names_long == "D_0__Bacteria;D_1__Actinobacteria;D_2__Coriobacteriia;D_3__Coriobacteriales;D_4__Eggerthellaceae;D_5__uncultured" ~ "f_Eggerthellaceae_g_uncultured",
taxa_names_short == "g_UBA1819" & taxa_names_long == "D_0__Bacteria;D_1__Firmicutes;D_2__Clostridia;D_3__Clostridiales;D_4__Ruminococcaceae;D_5__UBA1819" ~ "f_Ruminococcaceae_g_UBA1819",
TRUE ~ taxa_names_short))
taxa_names_df <- rename(taxa_names_df, "Taxa" = "taxa_names_long") taxa <- left_join(taxa, taxa_names_df) taxa <- taxa[ -c(2:2)] taxa <- rename(taxa, "Taxa"= "taxa_names_short") relAb_new <- taxa %>% pivot_wider(names_from = Taxa, values_from = RelAb, values_fill = 0) %>% column_to_rownames(var = "SampleID") relAb_new <- relAb_new %>% rownames_to_column(var = "SampleID") rel_Ab_meta <- right_join…
rel_Ab_meta <- rel_Ab_meta %>% plyr::mutate(ZT = dplyr::case_when (timepoint == "ZT3" ~ "3", timepoint == "ZT9" ~ "9", timepoint == "ZT15" ~ "15", timepoint == "ZT21" ~ "21"))
###Cosinor Analysis
###E.2 week2
rel_Ab_meta_week2 <- rel_Ab_meta %>%
filter(week == "2")
mice_ids <- unique(rel_Ab_meta_week2$mouse)
all_results_df_2 <- data.frame()
zt_order <- c(3, 9, 15, 21)
fit_cosinor <- function(taxon_data) {
cosinor.lm(RelAb ~ time(ZT), period = 24, data = taxon_data)
}
get_summary <- function(model) {
summary(model)
}
for (mouse_id in mice_ids) {
df_mouse <- rel_Ab_meta_week2 %>%
filter(mouse == mouse_id)
df_mouse <- df_mouse[ -c(1:1, 129:150)]
df_long <- pivot_longer(df_mouse, cols = -ZT, names_to = "Taxa", values_to = "RelAb")
df_long <- df_long %>%
mutate(ZT = factor(ZT, levels = zt_order)) %>%
arrange(ZT)
df_long$ZT <- as.numeric(as.character(df_long$ZT))
df_long <- df_long %>%
group_by(Taxa) %>%
mutate(mean_rel_ab = mean(RelAb)) %>%
ungroup()
df_long <- df_long %>%
filter(mean_rel_ab >= 0.001) %>%
dplyr::select(-mean_rel_ab)
zero_counts <- df_long %>%
group_by(Taxa) %>%
summarise(num_zero_tps = sum(RelAb == 0)) %>%
ungroup()
taxa_to_keep <- zero_counts %>%
filter(num_zero_tps < 2) %>%
pull(Taxa)
df_long <- df_long %>%
filter(Taxa %in% taxa_to_keep)
df_by_taxa <- split(df_long, df_long$Taxa)
results <- lapply(df_by_taxa, fit_cosinor)
summary_results <- lapply(results, get_summary)
amplitude_list <- list()
p_value_list <- list()
for (taxon_name in names(summary_results)) {
summary_df <- summary_results[[taxon_name]]
if (!is.null(summary_df) && "transformed.table" %in% names(summary_df)) {
amp_summary <- summary_df$transformed.table
if ("amp" %in% rownames(amp_summary)) {
amplitude <- amp_summary["amp", "estimate"]
p_value <- amp_summary["amp", "p.value"]
amplitude_list[[taxon_name]] <- amplitude
p_value_list[[taxon_name]] <- p_value
} else {
amplitude_list[[taxon_name]] <- NA
p_value_list[[taxon_name]] <- NA
}
} else {
amplitude_list[[taxon_name]] <- NA
p_value_list[[taxon_name]] <- NA
}
}
amplitude_df <- as.data.frame(amplitude_list, stringsAsFactors = FALSE)
p_value_df <- as.data.frame(p_value_list, stringsAsFactors = FALSE)
amplitude_df <- t(amplitude_df)
amplitude_df <-as.data.frame(amplitude_df)
p_value_df <- t (p_value_df)
p_value_df <- as.data.frame(p_value_df)
amplitude_df <- rename(amplitude_df, "amp" = "V1")
p_value_df <- rename(p_value_df, "pval.amp" = "V1")
results_df <- cbind(amplitude_df, p_value_df)
results_df <- rownames_to_column(results_df, var = "Taxa")
df_new <- left_join(df_long, results_df, by = "Taxa")
df_new$mouse <- mouse_id
all_results_df_2 <- bind_rows(all_results_df_2, df_new)
}
all_results_df_2$pval.amp_corrected <- p.adjust(all_results_df_2$pval.amp, method = "BH")
all_results_df_2 <- all_results_df_2 %>%
filter(pval.amp_corrected < 0.05)
###E.2 week14
rel_Ab_meta_week14 <- rel_Ab_meta %>%
filter(week == "14")
mice_ids <- unique(rel_Ab_meta_week14$mouse)
all_results_df_14 <- data.frame()
zt_order <- c(3, 9, 15, 21)
fit_cosinor <- function(taxon_data) {
cosinor.lm(RelAb ~ time(ZT), period = 24, data = taxon_data)
}
get_summary <- function(model) {
summary(model)
}
for (mouse_id in mice_ids) {
df_mouse <- rel_Ab_meta_week14 %>%
filter(mouse == mouse_id)
df_mouse <- df_mouse[ -c(1:1, 129:150)]
df_long <- pivot_longer(df_mouse, cols = -ZT, names_to = "Taxa", values_to = "RelAb")
df_long <- df_long %>%
mutate(ZT = factor(ZT, levels = zt_order)) %>%
arrange(ZT)
df_long$ZT <- as.numeric(as.character(df_long$ZT))
df_long <- df_long %>%
group_by(Taxa) %>%
mutate(mean_rel_ab = mean(RelAb)) %>%
ungroup()
df_long <- df_long %>%
filter(mean_rel_ab >= 0.001) %>%
dplyr::select(-mean_rel_ab)
zero_counts <- df_long %>%
group_by(Taxa) %>%
summarise(num_zero_tps = sum(RelAb == 0)) %>%
ungroup()
taxa_to_keep <- zero_counts %>%
filter(num_zero_tps < 2) %>%
pull(Taxa)
df_long <- df_long %>%
filter(Taxa %in% taxa_to_keep)
df_by_taxa <- split(df_long, df_long$Taxa)
results <- lapply(df_by_taxa, fit_cosinor)
summary_results <- lapply(results, get_summary)
amplitude_list <- list()
p_value_list <- list()
for (taxon_name in names(summary_results)) {
summary_df <- summary_results[[taxon_name]]
if (!is.null(summary_df) && "transformed.table" %in% names(summary_df)) {
amp_summary <- summary_df$transformed.table
if ("amp" %in% rownames(amp_summary)) {
amplitude <- amp_summary["amp", "estimate"]
p_value <- amp_summary["amp", "p.value"]
amplitude_list[[taxon_name]] <- amplitude
p_value_list[[taxon_name]] <- p_value
} else {
amplitude_list[[taxon_name]] <- NA
p_value_list[[taxon_name]] <- NA
}
} else {
amplitude_list[[taxon_name]] <- NA
p_value_list[[taxon_name]] <- NA
}
}
amplitude_df <- as.data.frame(amplitude_list, stringsAsFactors = FALSE)
p_value_df <- as.data.frame(p_value_list, stringsAsFactors = FALSE)
amplitude_df <- t(amplitude_df)
amplitude_df <-as.data.frame(amplitude_df)
p_value_df <- t (p_value_df)
p_value_df <- as.data.frame(p_value_df)
amplitude_df <- rename(amplitude_df, "amp" = "V1")
p_value_df <- rename(p_value_df, "pval.amp" = "V1")
results_df <- cbind(amplitude_df, p_value_df)
results_df <- rownames_to_column(results_df, var = "Taxa")
df_new <- left_join(df_long, results_df, by = "Taxa")
df_new$mouse <- mouse_id
all_results_df_14 <- bind_rows(all_results_df_14, df_new)
}
all_results_df_14$pval.amp_corrected <- p.adjust(all_results_df_14$pval.amp, method = "BH")
all_results_df_14 <- all_results_df_14 %>%
filter(pval.amp_corrected < 0.05)
###E.3 week2
relAb_new2 <- taxa %>% pivot_wider(names_from = Taxa, values_from = RelAb, values_fill = 0) %>% column_to_rownames(var = "Sample_ID") relAb_new2 <- relAb_new2 %>% rownames_to_column(var = "SampleID") WP3_Samples_new_week2 <- right_join(relAb_new2, WP3_Samples_week2) colnames(WP3_Samples_new_week2) <- gsub(" ", ".", colnames(WP3_Samples_new_week2)) colnames(WP3_Samples_new_week2) <- gsub("-", ".",…
WP3_cosinor_week2 <- WP3_Samples_new_week2 %>%
filter(!mouse %in% c("572"))
mice_ids <- unique(WP3_cosinor_week2$mouse)
all_results_WP3_2 <- data.frame()
zt_order <- c(3, 9, 15, 21)
fit_cosinor <- function(taxon_data) {
cosinor.lm(RelAb ~ time(ZT), period = 24, data = taxon_data)
}
get_summary <- function(model) {
summary(model)
}
for (mouse_id in mice_ids) {
df_mouse <- WP3_cosinor_week2 %>%
filter(mouse == mouse_id)
df_mouse <- df_mouse[ -c(1:1, 118:126, 128:142)]
df_long <- df_mouse %>%
pivot_longer(cols = -c(ZT), names_to = "Taxa", values_to = "RelAb")
df_long <- df_long %>%
mutate(ZT = factor(ZT, levels = zt_order)) %>%
arrange(ZT)
df_long$ZT <- as.numeric(as.character(df_long$ZT))
df_long <- df_long %>%
group_by(Taxa) %>%
mutate(mean_rel_ab = mean(RelAb)) %>%
ungroup()
df_long <- df_long %>%
filter(mean_rel_ab >= 0.001) %>%
dplyr::select(-mean_rel_ab)
zero_counts <- df_long %>%
group_by(Taxa) %>%
summarise(num_zero_tps = sum(RelAb == 0)) %>%
ungroup()
taxa_to_keep <- zero_counts %>%
filter(num_zero_tps < 2) %>%
pull(Taxa)
df_long <- df_long %>%
filter(Taxa %in% taxa_to_keep)
df_by_taxa <- split(df_long, df_long$Taxa)
results <- lapply(df_by_taxa, fit_cosinor)
summary_results <- lapply(results, get_summary)
amplitude_list <- list()
p_value_list <- list()
for (taxon_name in names(summary_results)) {
summary_df <- summary_results[[taxon_name]]
if (!is.null(summary_df) && "transformed.table" %in% names(summary_df)) {
amp_summary <- summary_df$transformed.table
if ("amp" %in% rownames(amp_summary)) {
amplitude <- amp_summary["amp", "estimate"]
p_value <- amp_summary["amp", "p.value"]
amplitude_list[[taxon_name]] <- amplitude
p_value_list[[taxon_name]] <- p_value
} else {
amplitude_list[[taxon_name]] <- NA
p_value_list[[taxon_name]] <- NA
}
} else {
amplitude_list[[taxon_name]] <- NA
p_value_list[[taxon_name]] <- NA
}
}
amplitude_df <- as.data.frame(amplitude_list, stringsAsFactors = FALSE)
p_value_df <- as.data.frame(p_value_list, stringsAsFactors = FALSE)
amplitude_df <- t(amplitude_df)
amplitude_df <-as.data.frame(amplitude_df)
p_value_df <- t (p_value_df)
p_value_df <- as.data.frame(p_value_df)
amplitude_df <- rename(amplitude_df, "amp" = "V1")
p_value_df <- rename(p_value_df, "pval.amp" = "V1")
results_df <- cbind(amplitude_df, p_value_df)
results_df <- rownames_to_column(results_df, var = "Taxa")
#results_df$Taxa <- rownames(results_df)
df_new <- full_join(df_long, results_df, by = "Taxa")
df_new$mouse <- mouse_id
all_results_WP3_2 <- bind_rows(all_results_WP3_2, df_new)
}
all_results_WP3_2$pval.amp_corrected <- p.adjust(all_results_WP3_2$pval.amp, method = "BH")
all_results_WP3_2 <- all_results_WP3_2 %>%
filter(pval.amp_corrected < 0.05)
###E.3 week6
relAb_new6 <- taxa %>% pivot_wider(names_from = Taxa, values_from = RelAb, values_fill = 0) %>% column_to_rownames(var = "Sample_ID") relAb_new6 <- relAb_new6 %>% rownames_to_column(var = "SampleID") WP3_Samples_week6 <- right_join(relAb_new6, WP3_Samples_week6) colnames(WP3_Samples_week6) <- gsub(" ", ".", colnames(WP3_Samples_week6)) colnames(WP3_Samples_week6) <- gsub("-", ".", colnames(WP3_Sa…
WP3_cosinor_week6 <- WP3_Samples_week6 %>%
filter(!mouse %in% c("548", "554", "555", "562", "563", "602", "565","538", "510", "540"))
WP3_cosinor_week6 <- WP3_cosinor_week6 %>%
filter(!is.na(ZT))
mice_ids <- unique(WP3_cosinor_week6$mouse)
all_results_WP3_6 <- data.frame()
zt_order <- c(3, 9, 15, 21)
fit_cosinor <- function(taxon_data) {
cosinor.lm(RelAb ~ time(ZT), period = 24, data = taxon_data)
}
get_summary <- function(model) {
summary(model)
}
for (mouse_id in mice_ids) {
df_mouse <- WP3_cosinor_week6 %>%
filter(mouse == mouse_id)
df_mouse <- df_mouse[ -c(1:1, 118:126, 128:142)]
df_long <- df_mouse %>%
pivot_longer(cols = -c(ZT), names_to = "Taxa", values_to = "RelAb")
df_long <- df_long %>%
mutate(ZT = factor(ZT, levels = zt_order)) %>%
arrange(ZT)
df_long$ZT <- as.numeric(as.character(df_long$ZT))
# Calculate the mean relative abundance for each taxon
df_long <- df_long %>%
group_by(Taxa) %>%
mutate(mean_rel_ab = mean(RelAb)) %>%
ungroup()
df_long <- df_long %>%
filter(mean_rel_ab >= 0.001) %>%
dplyr::select(-mean_rel_ab)
zero_counts <- df_long %>%
group_by(Taxa) %>%
summarise(num_zero_tps = sum(RelAb == 0)) %>%
ungroup()
taxa_to_keep <- zero_counts %>%
filter(num_zero_tps < 2) %>%
pull(Taxa)
df_long <- df_long %>%
filter(Taxa %in% taxa_to_keep)
df_by_taxa <- split(df_long, df_long$Taxa)
results <- lapply(df_by_taxa, fit_cosinor)
summary_results <- lapply(results, get_summary)
amplitude_list <- list()
p_value_list <- list()
for (taxon_name in names(summary_results)) {
summary_df <- summary_results[[taxon_name]]
if (!is.null(summary_df) && "transformed.table" %in% names(summary_df)) {
amp_summary <- summary_df$transformed.table
if ("amp" %in% rownames(amp_summary)) {
amplitude <- amp_summary["amp", "estimate"]
p_value <- amp_summary["amp", "p.value"]
amplitude_list[[taxon_name]] <- amplitude
p_value_list[[taxon_name]] <- p_value
} else {
amplitude_list[[taxon_name]] <- NA
p_value_list[[taxon_name]] <- NA
}
} else {
amplitude_list[[taxon_name]] <- NA
p_value_list[[taxon_name]] <- NA
}
}
amplitude_df <- as.data.frame(amplitude_list, stringsAsFactors = FALSE)
p_value_df <- as.data.frame(p_value_list, stringsAsFactors = FALSE)
amplitude_df <- t(amplitude_df)
amplitude_df <-as.data.frame(amplitude_df)
p_value_df <- t (p_value_df)
p_value_df <- as.data.frame(p_value_df)
amplitude_df <- rename(amplitude_df, "amp" = "V1")
p_value_df <- rename(p_value_df, "pval.amp" = "V1")
results_df <- cbind(amplitude_df, p_value_df)
results_df <- rownames_to_column(results_df, var = "Taxa")
df_new <- full_join(df_long, results_df, by = "Taxa")
df_new$mouse <- mouse_id
all_results_WP3_6 <- bind_rows(all_results_WP3_6, df_new)
}
all_results_WP3_6$pval.amp_corrected <- p.adjust(all_results_WP3_6$pval.amp, method = "BH")
all_results_WP3_6 <- all_results_WP3_6 %>%
filter(pval.amp_corrected < 0.05)
##calulate number, percentage & cumulative relative abundance of rhythmic taxa per mouse
###E.2 week2
all_results_df_2_filt <- all_results_df_2[ -c(1:1,3:3)]
all_results_df_2_filt <- all_results_df_2_filt %>% distinct()
all_results_df_2_filt <- all_results_df_2_filt %>% filter(pval.amp != 0)
relAb2_mean <- all_results_df_2 %>%
group_by(mouse, Taxa) %>%
summarise(relAb=mean(RelAb))
all_results_df_2_filt <- left_join(all_results_df_2_filt, relAb2_mean, by = c("mouse", "Taxa"))
sum_rhythmic_2 <- all_results_df_2_filt %>%
group_by(mouse) %>%
summarise(sum=n())
relab_rhythmic_2 <- all_results_df_2_filt %>%
group_by(mouse) %>%
summarise(relAb=sum(relAb))
relab_rhythmic_2$relAb_arrhyhtmic <- 1 - relab_rhythmic_2$relAb
t_L6 <- t(L6)
t_L6 <- as.data.frame(t_L6)
taxa_counts <- t_L6 %>% summarise_all(~sum(. != 0))
taxa_counts <- t(taxa_counts)
taxa_counts <- as.data.frame(taxa_counts)
taxa_counts <- rownames_to_column(taxa_counts, var = "SampleID")
taxa_meta <- left_join(taxa_counts, metadata, by = "SampleID")
taxa_meta_week2 <- filter(taxa_meta, week == "2")
taxa_meta_week14 <- filter(taxa_meta, week == "14")
taxa_week2 <- taxa_meta_week2 %>%
group_by(mouse) %>%
summarise(number_taxa=mean(V1))
sum_rhythmic_2 <- left_join(sum_rhythmic_2, taxa_week2)
sum_rhythmic_2$per_taxa <- sum_rhythmic_2$sum / sum_rhythmic_2$number_taxa
###E.2 week14
all_results_df_14_filt <- all_results_df_14[ -c(1:1,3:3)]
all_results_df_14_filt <- all_results_df_14_filt %>% distinct()
all_results_df_14_filt <- all_results_df_14_filt %>% filter(pval.amp != 0)
relAb14_mean <- all_results_df_14 %>%
group_by(mouse, Taxa) %>%
summarise(relAb=mean(RelAb))
all_results_df_14_filt <- left_join(all_results_df_14_filt, relAb14_mean, by = c("mouse", "Taxa"))
sum_rhythmic_14 <- all_results_df_14_filt %>%
group_by(mouse) %>%
summarise(sum=n())
relab_rhythmic_14 <- all_results_df_14_filt %>%
group_by(mouse) %>%
summarise(relAb=sum(relAb))
relab_rhythmic_14$relAb_arrhyhtmic <- 1 - relab_rhythmic_14$relAb
taxa_week14 <- taxa_meta_week14 %>%
group_by(mouse) %>%
summarise(number_taxa=mean(V1))
sum_rhythmic_14 <- left_join(sum_rhythmic_14, taxa_week14)
sum_rhythmic_14$per_taxa <- sum_rhythmic_14$sum / sum_rhythmic_14$number_taxa
###E.3 week2
all_results_WP3_2_filt <- all_results_WP3_2[ -c(1:1, 3:3)]
all_results_WP3_2_filt <- all_results_WP3_2_filt %>% distinct()
all_results_WP3_2_filt <- all_results_WP3_2_filt %>% filter(pval.amp != 0)
relAb2_mean <- all_results_WP3_2 %>%
group_by(mouse, Taxa) %>%
summarise(relAb=mean(RelAb))
all_results_WP3_2_filt <- left_join(all_results_WP3_2_filt, relAb2_mean, by = c("mouse", "Taxa"))
sum_rhythmic_2_WP3 <- all_results_WP3_2_filt %>%
group_by(mouse) %>%
summarise(sum=n())
relab_rhythmic_2_WP3 <- all_results_WP3_2_filt %>%
group_by(mouse) %>%
summarise(relab_rhythmic=sum(relAb))
relab_rhythmic_2_WP3$relAb_arrhythmic <- 1 - relab_rhythmic_2_WP3$relab_rhythmic
t_taxa_table_WP3 <- t(taxa_table_WP3)
t_taxa_table_WP3 <- as.data.frame(t_taxa_table_WP3)
taxa_counts_WP3 <- t_taxa_table_WP3 %>% summarise_all(~sum(. != 0))
taxa_counts_WP3 <- t(taxa_counts_WP3)
taxa_counts_WP3 <- as.data.frame(taxa_counts_WP3)
taxa_counts_WP3 <- rownames_to_column(taxa_counts_WP3, var = "SampleID")
taxa_meta_WP3 <- left_join(taxa_counts_WP3, WP3_metadata, by = "SampleID")
taxa_meta_week_WP3_2 <- filter(taxa_meta_WP3, timepoint == "week2")
taxa_meta_week_WP3_6 <- filter(taxa_meta_WP3, timepoint == "week6")
taxa_week_WP3_2 <- taxa_meta_week_WP3_2 %>%
group_by(mouse) %>%
summarise(number_taxa=mean(V1))
sum_rhythmic_2_WP3 <- left_join(sum_rhythmic_2_WP3, taxa_week_WP3_2)
sum_rhythmic_2_WP3$per_taxa <- sum_rhythmic_2_WP3$sum / sum_rhythmic_2_WP3$number_taxa
###E.3 week6
all_results_WP3_6_filt <- all_results_WP3_6[ -c(1:1, 3:3)]
all_results_WP3_6_filt <- all_results_WP3_6_filt %>% distinct()
all_results_WP3_6_filt <- all_results_WP3_6_filt %>% filter(pval.amp != 0)
relAb6_mean <- all_results_WP3_6 %>%
group_by(mouse, Taxa) %>%
summarise(relAb=mean(RelAb))
all_results_WP3_6_filt <- left_join(all_results_WP3_6_filt, relAb6_mean, by = c("mouse", "Taxa"))
sum_rhythmic_6 <- all_results_WP3_6_filt %>%
group_by(mouse) %>%
summarise(sum=n())
relab_rhythmic_6 <- all_results_WP3_6_filt %>%
group_by(mouse) %>%
summarise(relab_rhythmic=sum(relAb))
relab_rhythmic_6$relAb_arrhythmic <- 1 - relab_rhythmic_6$relab_rhythmic
taxa_week_WP3_6 <- taxa_meta_week_WP3_6 %>%
group_by(mouse) %>%
summarise(number_taxa=mean(V1))
sum_rhythmic_6 <- left_join(sum_rhythmic_6, taxa_week_WP3_2)
sum_rhythmic_6$per_taxa <- sum_rhythmic_6$sum / sum_rhythmic_6$number_taxa
###merge with metadata
sum_rhythmic_2 <- left_join(sum_rhythmic_2, WP1_metadata_mouse2) sum_rhythmic_14 <- left_join(sum_rhythmic_14, WP1_metadata_mouse14) relab_rhythmic_2 <- left_join(relab_rhythmic_2, WP1_metadata_mouse2) relab_rhythmic_14 <- left_join(relab_rhythmic_14, WP1_metadata_mouse14) sum_rhythmic_2_WP3 <- left_join(sum_rhythmic_2_WP3, WP3_metadata_mouse1) sum_rhythmic_6 <- left_join(sum_rhythmic_6, WP3_meta…
sum_rhythmic_2$week <- "week2" sum_rhythmic_14$week <- "week14" rhythmic_WP1 <- rbind(sum_rhythmic_2, sum_rhythmic_14) sum_rhythmic_2_WP3$week <- "week2" sum_rhythmic_6$week <- "week6" rhythmic_WP3 <- rbind(sum_rhythmic_6, sum_rhythmic_2_WP3) relab_rhythmic_2$week <- "week2" relab_rhythmic_14$week <- "week14" relab_rhythmic_WP1 <- rbind(relab_rhythmic_2, relab_rhythmic_14) relab_rhythmic_2_WP3$we…
relab_rhythmic_14$relab_per <- relab_rhythmic_14$relAb*100 relab_rhythmic_2$relab_per <- relab_rhythmic_2$relAb*100 relab_rhythmic_6$relab_per <- relab_rhythmic_6$relab_rhythmic*100 relab_rhythmic_2_WP3$relab_per <- relab_rhythmic_2_WP3$relab_rhythmic*100 relab_rhythmic_WP1$relab_per <- relab_rhythmic_WP1$relAb*100 relab_rhythmic_WP3$relab_per <- relab_rhythmic_WP3$relab_rhythmic*100 sum_rhythmic…
##Plots + Statistics
####E.2 WT & IL10KO comparison
x <- rhythmic_WP1 %>% filter(clock_disruption == "No") %>% pull(sum) shapiro.test(x) ad.test(x)
stats1_genotype_WP1 <- rhythmic_WP1 %>% filter(clock_disruption == "No") %>% group_by (week) %>% pairwise_t_test(sum ~ genotype) %>% adjust_pvalue(method = "BH") %>% add_significance("p.adj") %>% mutate(y.position = 35) stats2_genotype_WP1 <- rhythmic_WP1 %>% filter(clock_disruption == "No") %>% group_by (genotype) %>% pairwise_t_test(sum ~ week) %>% adjust_pvalue(method = "BH") %>% add_significa…
rhythmic_WP1$genotype <- factor(rhythmic_WP1$genotype, levels = c("WT", "IL-10_KO")) rhythmic_WP1$week <- factor(rhythmic_WP1$week, levels = c("week2", "week14")) facet_labels_week_WP1 <- c("week2" = "Week 2", "week14" = "Week 14") pdf("Rhyhtmic_Taxa_WP1_Genotype.pdf", width = 8, height=6) rhythmic_WP1 %>% filter(clock_disruption == "No") %>% ggplot(aes(x= genotype, y=sum, color = genotype)) + yl…
x <- relab_rhythmic_WP1$relab_per shapiro.test(x) ad.test(x)
stats1_relab_genotype_WP1 <- relab_rhythmic_WP1 %>% filter(clock_disruption == "No") %>% group_by (week) %>% pairwise_t_test(relab_per ~ genotype) %>% adjust_pvalue(method = "BH") %>% add_significance("p.adj") %>% mutate(y.position = 35) stats2_relab_genotype_WP1 <- relab_rhythmic_WP1 %>% filter(clock_disruption == "No") %>% group_by (genotype) %>% pairwise_t_test(relab_per ~ week) %>% adjust_pva…
relab_rhythmic_WP1$genotype <- factor(relab_rhythmic_WP1$genotype, levels = c("WT", "IL-10_KO")) relab_rhythmic_WP1$week <- factor(relab_rhythmic_WP1$week, levels = c("week2", "week14")) facet_labels_week_WP1 <- c("week2" = "Week 2", "week14" = "Week 14") pdf("Relab_WP1_genotype.pdf", width = 8, height=6) relab_rhythmic_WP1 %>% filter(clock_disruption == "No") %>% ggplot(aes(x= genotype, y=relab_…
x <- rhythmic_WP1$per shapiro.test(x) ad.test(x)
stats1_genotype_WP1_per <- rhythmic_WP1 %>% filter(clock_disruption == "No") %>% group_by (week) %>% pairwise_t_test(per ~ genotype) %>% adjust_pvalue(method = "BH") %>% add_significance("p.adj") %>% mutate(y.position = 35) stats2_genotype_WP1_per <- rhythmic_WP1 %>% filter(clock_disruption == "No") %>% group_by (genotype) %>% pairwise_t_test(per ~ week) %>% adjust_pvalue(method = "BH") %>% add_s…
rhythmic_WP1$genotype <- factor(rhythmic_WP1$genotype, levels = c("WT", "IL-10_KO")) rhythmic_WP1$week <- factor(rhythmic_WP1$week, levels = c("week2", "week14")) facet_labels_week_WP1 <- c("week2" = "Week 2", "week14" = "Week 14") pdf("Percentage_Rhyhtmic_Taxa_WP1_Genotype.pdf", width = 8, height=6) rhythmic_WP1 %>% filter(clock_disruption == "No") %>% ggplot(aes(x= genotype, y=per, color = geno…
####E.3 WT & IL10KO comparison
x <- rhythmic_WP3 %>% filter(disrupted_clock == "no" & time_restricted_feeding == "no") %>% pull(sum) shapiro.test(x) ad.test(x)
stats1_genotype_WP3 <- rhythmic_WP3 %>% filter(disrupted_clock == "no" & time_restricted_feeding == "no") %>% group_by (week) %>% pairwise_t_test(sum ~ Genotyp) %>% adjust_pvalue(method = "BH") %>% add_significance("p.adj") %>% mutate(y.position = 35) stats2_genotype_WP3 <- rhythmic_WP3 %>% filter(disrupted_clock == "no" & time_restricted_feeding == "no") %>% group_by (Genotyp) %>% pairwise_t_tes…
rhythmic_WP3$Genotyp <- factor(rhythmic_WP3$Genotyp, levels = c("WT", "IL10ko")) facet_labels_week_WP3 <- c("week2" = "Week 2", "week6" = "Week 6") pdf("Rhyhtmic_Taxa_WP3_Genotype.pdf", width = 8, height=6) rhythmic_WP3 %>% filter(disrupted_clock == "no" & time_restricted_feeding == "no") %>% ggplot(aes(x= Genotyp, y=sum, color = Genotyp)) + ylab('number of rhythmic taxa') + geom_boxplot(lwd=1.5,…
x <- relab_rhythmic_WP3 %>% filter(disrupted_clock == "no" & time_restricted_feeding == "no") %>% pull(relab_per) shapiro.test(x) ad.test(x)
stats1_relab_genotype <- relab_rhythmic_WP3 %>% filter(disrupted_clock == "no" & time_restricted_feeding == "no") %>% group_by (week) %>% pairwise_t_test(relab_per ~ Genotyp) %>% adjust_pvalue(method = "BH") %>% add_significance("p.adj") %>% mutate(y.position = 35) stats2_relab_genotype <- relab_rhythmic_WP3 %>% filter(disrupted_clock == "no" & time_restricted_feeding == "no") %>% group_by (Genot…
relab_rhythmic_WP3$Genotyp <- factor(relab_rhythmic_WP3$Genotyp, levels = c("WT", "IL10ko")) facet_labels_week_WP3 <- c("week2" = "Week 2", "week6" = "Week 6") pdf("Relab_WP3_Genotype.pdf", width = 8, height=6) relab_rhythmic_WP3 %>% filter(disrupted_clock == "no" & time_restricted_feeding == "no") %>% ggplot(aes(x= Genotyp, y=relab_per, color = Genotyp)) + ylab('number of rhythmic taxa') + geom_…
x <- rhythmic_WP3 %>% filter(disrupted_clock == "no" & time_restricted_feeding == "no") %>% pull(per) shapiro.test(x) ad.test(x)
stats1_genotype_WP3_per <- rhythmic_WP3 %>% filter(disrupted_clock == "no" & time_restricted_feeding == "no") %>% group_by (week) %>% pairwise_wilcox_test(per ~ Genotyp) %>% adjust_pvalue(method = "BH") %>% add_significance("p.adj") %>% mutate(y.position = 35) stats2_genotype_WP3_per <- rhythmic_WP3 %>% filter(disrupted_clock == "no" & time_restricted_feeding == "no") %>% group_by (Genotyp) %>% p…
rhythmic_WP3$Genotyp <- factor(rhythmic_WP3$Genotyp, levels = c("WT", "IL10ko")) facet_labels_week_WP3 <- c("week2" = "Week 2", "week6" = "Week 6") pdf("Percentage_Rhyhtmic_Taxa_WP3_genotype.pdf", width = 8, height=6) rhythmic_WP3 %>% filter(disrupted_clock == "no" & time_restricted_feeding == "no") %>% ggplot(aes(x= Genotyp, y=per, color = Genotyp)) + ylab('percentage of rhythmic taxa (%)') + ge…
####E.2 Clock disruption
x <- sum_rhythmic_14$sum shapiro.test(x) ad.test(x)
stats1_clock_14 <- sum_rhythmic_14 %>% group_by (genotype) %>% pairwise_wilcox_test(sum ~ clock_disruption) %>% adjust_pvalue(method = "BH") %>% add_significance("p.adj") %>% mutate(y.position = 35) stats2_clock_14 <- sum_rhythmic_14 %>% group_by (clock_disruption) %>% pairwise_wilcox_test(sum ~ genotype) %>% adjust_pvalue(method = "BH") %>% add_significance("p.adj") %>% mutate(y.position = 35)
sum_rhythmic_14$genotype <- factor(sum_rhythmic_14$genotype, levels = c("WT", "IL-10_KO")) facet_labels_Genotype <- c("WT" = "WT", "IL-10_KO" = "IL10KO") pdf("Rhythmic_Taxa_WP1_clock_disruption.pdf", width = 8, height=6) sum_rhythmic_14 %>% ggplot(aes(x= clock_disruption, y=sum, color = genotype)) + ylab('number of rhythmic taxa') + geom_boxplot(lwd=1.5, width=0.6, outlier.shape = NA) + geom_poin…
x <- relab_rhythmic_14$relab_per shapiro.test(x) ad.test(x)
stats1_relab_clock_14 <- relab_rhythmic_14 %>% group_by (genotype) %>% pairwise_t_test(relab_per ~ clock_disruption) %>% adjust_pvalue(method = "BH") %>% add_significance("p.adj") %>% mutate(y.position = 35) stats2_relab_clock_14 <- relab_rhythmic_14 %>% group_by (clock_disruption) %>% pairwise_t_test(relab_per ~ genotype) %>% adjust_pvalue(method = "BH") %>% add_significance("p.adj") %>% mutate(…
relab_rhythmic_14$genotype <- factor(relab_rhythmic_14$genotype, levels = c("WT", "IL-10_KO")) facet_labels_Genotype <- c("WT" = "WT", "IL-10_KO" = "IL-10KO") pdf("Relab_WP1_clock_disruption.pdf", width = 8, height=6) relab_rhythmic_14 %>% ggplot(aes(x= clock_disruption, y=relab_per, color = genotype)) + ylab('number of rhythmic taxa') + geom_boxplot(lwd=1.5, width=0.6, outlier.shape = NA) + geom…
x <- sum_rhythmic_14$per shapiro.test(x) ad.test(x)
stats1_clock_14_per <- sum_rhythmic_14 %>% group_by (genotype) %>% pairwise_t_test(per ~ clock_disruption) %>% adjust_pvalue(method = "BH") %>% add_significance("p.adj") %>% mutate(y.position = 35) stats2_clock_14_per <- sum_rhythmic_14 %>% group_by (clock_disruption) %>% pairwise_t_test(per ~ genotype) %>% adjust_pvalue(method = "BH") %>% add_significance("p.adj") %>% mutate(y.position = 35)
sum_rhythmic_14$genotype <- factor(sum_rhythmic_14$genotype, levels = c("WT", "IL-10_KO")) facet_labels_Genotype <- c("WT" = "WT", "IL-10_KO" = "IL-10KO") pdf("Percentage_Rhyhtmic_Taxa_WP1_clock_disruption.pdf", width = 8, height=6) sum_rhythmic_14 %>% ggplot(aes(x= clock_disruption, y=per, color = genotype)) + ylab('percentage of rhythmic taxa (%)') + geom_boxplot(lwd=1.5, width=0.6, outlier.sha…
####E.3 Clock disruption
x <- sum_rhythmic_6 %>% filter(time_restricted_feeding == "no") %>% pull(sum) shapiro.test(x) ad.test(x)
stats1_clockdisruption_6 <- sum_rhythmic_6 %>% filter(time_restricted_feeding == "no") %>% group_by (Genotyp) %>% pairwise_t_test(sum ~ disrupted_clock) %>% adjust_pvalue(method = "BH") %>% add_significance("p.adj") %>% mutate(y.position = 35) stats2_clockdisruption_6 <- sum_rhythmic_6 %>% filter(time_restricted_feeding == "no") %>% group_by (disrupted_clock) %>% pairwise_t_test(sum ~ Genotyp) %>…
sum_rhythmic_6$Genotyp <- factor(sum_rhythmic_6$Genotyp, levels = c("WT", "IL10ko")) facet_labels_Genotype_WP3 <- c("WT" = "WT", "IL10ko" = "IL10KO") pdf("Rhyhtmic_Taxa_WP3_clock_disruption.pdf", width = 8, height=6) sum_rhythmic_6 %>% filter(time_restricted_feeding == "no") %>% ggplot(aes(x=disrupted_clock, y=sum, color = Genotyp)) + ylab('relative abundance (%)') + geom_boxplot(lwd=1.5, width=0…
x <- relab_rhythmic_6 %>% filter(time_restricted_feeding == "no") %>% pull(relab_per) shapiro.test(x) ad.test(x)
stats1_relab_clockdisruption_6 <- relab_rhythmic_6 %>% filter(time_restricted_feeding == "no") %>% group_by (Genotyp) %>% pairwise_t_test(relab_per ~ disrupted_clock) %>% adjust_pvalue(method = "BH") %>% add_significance("p.adj") %>% mutate(y.position = 35) stats2_relab_clockdisruption_6 <- relab_rhythmic_6 %>% filter(time_restricted_feeding == "no") %>% group_by (disrupted_clock) %>% pairwise_t_…
relab_rhythmic_6$Genotyp <- factor(relab_rhythmic_6$Genotyp, levels = c("WT", "IL10ko")) facet_labels_Genotype_WP3 <- c("WT" = "WT", "IL10ko" = "IL-10KO") pdf("Relab_WP3_clock_disruption.pdf", width = 8, height=6) relab_rhythmic_6 %>% filter(time_restricted_feeding == "no") %>% ggplot(aes(x=disrupted_clock, y=relab_per, color = Genotyp)) + ylab('relative abundance (%)') + geom_boxplot(lwd=1.5, wi…
x <- sum_rhythmic_6 %>% filter(time_restricted_feeding == "no") %>% pull(per) shapiro.test(x) ad.test(x)
stats1_clockdisruption_6_per <- sum_rhythmic_6 %>% filter(time_restricted_feeding == "no") %>% group_by (Genotyp) %>% pairwise_t_test(per ~ disrupted_clock) %>% adjust_pvalue(method = "BH") %>% add_significance("p.adj") %>% mutate(y.position = 35) stats2_relab_clockdisruption_6_per <- sum_rhythmic_6 %>% filter(time_restricted_feeding == "no") %>% group_by (disrupted_clock) %>% pairwise_t_test(per…
sum_rhythmic_6$Genotyp <- factor(sum_rhythmic_6$Genotyp, levels = c("WT", "IL10ko")) facet_labels_Genotype_WP3 <- c("WT" = "WT", "IL10ko" = "IL-10KO") pdf("Percentage_Rhyhtmic_Taxa_WP3_clock_disruption.pdf", width = 8, height=6) sum_rhythmic_6 %>% filter(time_restricted_feeding == "no") %>% ggplot(aes(x=disrupted_clock, y=per, color = Genotyp)) + ylab('percentage of rhythmic taxa (%)') + geom_box…
####E.3 TRF
x <- sum_rhythmic_6$sum shapiro.test(x) ad.test(x)
stats1_TRF <- sum_rhythmic_6 %>% group_by (Genotyp) %>% pairwise_t_test(sum ~ time_restricted_feeding) %>% adjust_pvalue(method = "BH") %>% add_significance("p.adj") %>% mutate(y.position = 35) stats2_TRF <- sum_rhythmic_6 %>% group_by (time_restricted_feeding) %>% pairwise_t_test(sum ~ Genotyp) %>% adjust_pvalue(method = "BH") %>% add_significance("p.adj") %>% mutate(y.position = 35)
sum_rhythmic_6$Genotyp <- factor(sum_rhythmic_6$Genotyp, levels = c("WT", "IL10ko")) facet_labels_TRF <- c("no" = "ad libitum", "yes" = "TRF") pdf("Rhyhtmic_Taxa_WP3_TRF.pdf", width = 8, height=6) sum_rhythmic_6 %>% ggplot(aes(x= Genotyp, y=sum, color = Genotyp)) + ylab('number of rhythmic taxa') + geom_boxplot(lwd=1.5, width=0.6, outlier.shape = NA) + geom_point(width = 0.2, size = 2.5, fill = "…
x <- relab_rhythmic_6$relab_per shapiro.test(x) ad.test(x)
stats1_relab_TRF <- relab_rhythmic_6 %>% group_by (Genotyp) %>% pairwise_t_test(relab_per ~ time_restricted_feeding) %>% adjust_pvalue(method = "BH") %>% add_significance("p.adj") %>% mutate(y.position = 35) stats2_relab_TRF <- relab_rhythmic_6 %>% group_by (time_restricted_feeding) %>% pairwise_t_test(relab_per ~ Genotyp) %>% adjust_pvalue(method = "BH") %>% add_significance("p.adj") %>% mutate(…
relab_rhythmic_6$Genotyp <- factor(relab_rhythmic_6$Genotyp, levels = c("WT", "IL10ko")) facet_labels_TRF <- c("no" = "ad libitum", "yes" = "TRF") pdf("Relab_WP3_TRF.pdf", width = 8, height=6) relab_rhythmic_6 %>% ggplot(aes(x= Genotyp, y=relab_per, color = Genotyp)) + ylab('number of rhythmic taxa') + geom_boxplot(lwd=1.5, width=0.6, outlier.shape = NA) + geom_point(width = 0.2, size = 2.5, fill…
x <- sum_rhythmic_6$per shapiro.test(x) ad.test(x)
stats1_TRF_per <- sum_rhythmic_6 %>% group_by (Genotyp) %>% pairwise_t_test(per ~ time_restricted_feeding) %>% adjust_pvalue(method = "BH") %>% add_significance("p.adj") %>% mutate(y.position = 35) stats2_TRF_per <- sum_rhythmic_6 %>% group_by (time_restricted_feeding) %>% pairwise_t_test(per ~ Genotyp) %>% adjust_pvalue(method = "BH") %>% add_significance("p.adj") %>% mutate(y.position = 35)
sum_rhythmic_6$Genotyp <- factor(sum_rhythmic_6$Genotyp, levels = c("WT", "IL10ko")) facet_labels_TRF <- c("no" = "ad libitum", "yes" = "TRF") pdf("Percentage_Rhyhtmic_Taxa_WP3_TRF.pdf", width = 8, height=6) sum_rhythmic_6 %>% ggplot(aes(x= Genotyp, y=per, color = Genotyp)) + ylab('percentage of rhythmic taxa (%)') + geom_boxplot(lwd=1.5, width=0.6, outlier.shape = NA) + geom_point(width = 0.2, s…
### Correlations & Barplots of Rhythmic Taxa
####Barplots
Wp3_week6_rhythmic <- left_join(all_results_WP3_6_filt, WP3_metadata_mouse, by = "mouse") Wp3_week6_rhythmic <- Wp3_week6_rhythmic %>% mutate(genotype_intervention = paste(Genotyp, time_restricted_feeding, sep = "_")) Wp3_week2_rhythmic <- left_join(all_results_WP3_2_filt, WP3_metadata_mouse, by = "mouse") Wp3_week2_rhythmic <- Wp3_week2_rhythmic %>% mutate(genotype_intervention = paste(Genotyp, …
Wp3_rhythmic_group <- Wp3_week6_rhythmic %>% group_by(genotype_intervention, Taxa) %>% summarise(sum=n()) Wp3_rhythmic_IL10_group <- Wp3_week6_rhythmic %>% filter(Genotyp == "IL10ko") %>% group_by(developed_colitis, Taxa) %>% summarise(sum=n()) total_IL10_mice <- Wp3_week6_rhythmic %>% filter(Genotyp == "IL10ko") %>% group_by(developed_colitis) %>% summarise(total_mice = n_distinct(mouse)) Wp3_rh…
total_mice <- Wp3_week6_rhythmic %>%
group_by(genotype_intervention) %>%
summarise(total_mice = n_distinct(mouse))
percentage <- all_results_WP3_6_filt[-c(3:3, 5:6)]
percentage <- percentage %>%
pivot_wider(names_from = Taxa, values_from = amp)
percentage <- pivot_longer(percentage, cols = -c(mouse), names_to = "Taxa", values_to = "pval")
percentage_meta <- left_join(percentage, WP3_metadata_mouse, by = "mouse")
percentage_meta <- percentage_meta %>%
mutate(genotype_intervention = paste(Genotyp, time_restricted_feeding, sep = "_"))
percentage_meta <- percentage_meta %>%
mutate_all(~replace_na(., 0))
rhythmic_taxa <- percentage_meta %>%
filter(pval > 0)
rhythmic_mice <- rhythmic_taxa %>%
group_by(genotype_intervention, Taxa) %>%
summarise(count_rhythmic_mice = n_distinct(mouse))
percentage_rhythmic <- merge(rhythmic_mice, total_mice, by = "genotype_intervention", all.x = TRUE) %>%
mutate(percentage = count_rhythmic_mice / total_mice * 100)
percentage <- percentage_rhythmic[-c(3:4)]
percentage <- percentage %>%
pivot_wider(names_from = Taxa, values_from = percentage)
percentage <- pivot_longer(percentage, cols = -c(genotype_intervention), names_to = "Taxa", values_to = "pval")
percentage <- percentage %>%
mutate_all(~replace_na(., 0))
genotypes <- unique(percentage_rhythmic$genotype_intervention) taxa <- unique(percentage_rhythmic$Taxa) full_combinations <- expand.grid( genotype_intervention = genotypes, Taxa = taxa, stringsAsFactors = FALSE ) df_complete <- full_combinations %>% left_join(percentage_rhythmic, by = c("genotype_intervention", "Taxa")) %>% mutate( count_rhythmic_mice = ifelse(is.na(count_rhythmic_mice), 0, count…
df_updated$percentage_arrhythmic <- 100 - df_updated$percentage rhyhtmic_plots <- df_updated[-c(3:4)] rhyhtmic_plots_long <- rhyhtmic_plots %>% pivot_longer(cols = c(percentage, percentage_arrhythmic), names_to = "Percentage_Type", values_to = "Percentage") taxa_to_remove <- rhyhtmic_plots_long %>% filter(genotype_intervention == "IL10ko_yes" & Percentage == 0) %>% pull(Taxa) filtered_data <- rhy…
filtered_data <- filtered_data %>% filter(genotype_intervention == "IL10ko_yes" | genotype_intervention == "IL10ko_no") %>% mutate(Taxa = factor(Taxa, levels = filtered_data %>% filter(genotype_intervention == "IL10ko_yes" & Percentage_Type == "percentage") %>% arrange(Percentage) %>% pull(Taxa))) filtered_data$Percentage_Type <- factor(filtered_data$Percentage_Type, levels = c("percentage_arrhyt…
pdf("TRF_IL10KO_Taxa.pdf", width = 28, height=32) filtered_data %>% filter(genotype_intervention == "IL10ko_yes" | genotype_intervention == "IL10ko_no") %>% ggplot(aes(x = reorder(Taxa, -Percentage), y = Percentage, fill = Percentage_Type)) + geom_bar(stat = "identity") + facet_wrap(~genotype_intervention, labeller = labeller(genotype_intervention = facet_labels_TRF_taxa), ncol = 2) + scale_fill_…
filtered_data_WT <- filtered_dataWT %>% filter(genotype_intervention == "WT_yes" | genotype_intervention == "WT_no") %>% mutate(Taxa = factor(Taxa, levels = rhyhtmic_plots_long %>% filter(genotype_intervention == "WT_yes" & Percentage_Type == "percentage") %>% arrange(Percentage) %>% pull(Taxa))) filtered_data_WT$Percentage_Type <- factor(filtered_data_WT$Percentage_Type, levels = c("percentage_a…
pdf("TRF_WT_Taxa.pdf", width = 28, height=32) filtered_data_WT %>% filter(genotype_intervention == "WT_no" | genotype_intervention == "WT_yes") %>% ggplot(aes(x = reorder(Taxa, -Percentage), y = Percentage, fill = Percentage_Type)) + geom_bar(stat = "identity", width = 0.8) + facet_wrap(~genotype_intervention, labeller = labeller(genotype_intervention = facet_labels_TRF_taxa), ncol = 2) + scale_f…
####Correlations
#####TRF
df_taxa_corr <- df_updated[-c(3:4, 6:6)] df_taxa_corr <- df_taxa_corr %>% pivot_wider( names_from = genotype_intervention, values_from = percentage) df_taxa_corr_geno <- df_updated_genotype[-c(3:4, 6:6)] df_taxa_corr_geno <- df_taxa_corr_geno %>% pivot_wider( names_from = Genotyp, values_from = percentage) df_taxa_corr <- right_join(df_taxa_corr_geno, df_taxa_corr)
correlation <- cor.test(~ WT_yes + IL10ko_yes, data = df_taxa_corr, method = 'spearman', exact=FALSE) %>% broom::tidy(.) %>% mutate(estimate.round = round(estimate, 2), sig = cut(p.value, breaks = c(-Inf, 0.001, 0.01, 0.05, Inf), labels = c("***", "**", "*", "ns"))) correlation
pdf("Corr_Taxa_WT_IL10KO_TRF.pdf", width = 8, height=6) df_taxa_corr %>% ggplot(aes(WT_yes, IL10ko_yes)) + geom_point(shape = 21, col = 'black', fill = "grey", size = 4) + geom_smooth(method = 'lm', color = 'black', se = FALSE) + #geom_text(data = taxa_to_label, aes(label = Taxa), hjust = 0.5, vjust = -0.5) + theme(legend.title=element_blank(), aspect.ratio = 1 ) + labs(x = 'WT frequency of\n rhy…
#####Ad libitum
correlation <- df_taxa_corr %>% cor.test(~ WT_no + IL10ko_no, data = ., method = 'spearman', exact = FALSE) %>% broom::tidy() %>% mutate( estimate.round = round(estimate, 2), sig = cut(p.value, breaks = c(-Inf, 0.001, 0.01, 0.05, Inf), labels = c("***", "**", "*", "ns")) ) correlation
pdf("Corr_Taxa_WT_IL10KO_AL.pdf", width = 8, height=6) df_taxa_corr %>% ggplot(aes(WT_no, IL10ko_no)) + geom_point(shape = 21, col = 'black', fill = "grey", size = 4) + #geom_smooth(method = 'lm', color = 'black', se = FALSE) + theme(legend.title=element_blank(), aspect.ratio = 1 ) + labs(x = 'WT frequency of\n rhythmicity observations (%)', y = expression(atop("IL-10"^"-/-"~"frequency of", "rhyt…
### Correlations number/percentage of rhyhtmic taxa and colitis development
rhythmic_all <- rbind(rhythmic_WP1_to_merge, rhythmic_WP3_to_merge)
colitis <- filter(rhythmic_all, developed_colitis == "yes" | developed_colitis == "Yes") correlation <- cor.test(~ per + days_until_end, data = colitis, method = 'spearman', exact=FALSE) %>% broom::tidy(.) %>% mutate(estimate.round = round(estimate, 2), sig = cut(p.value, breaks = c(-Inf, 0.001, 0.01, 0.05, Inf), labels = c("***", "**", "*", "ns"))) correlation
pdf("Corr_percentage_taxa_colitis_both_projects.pdf", width = 8, height=6) colitis %>% ggplot(aes(per, days_until_end)) + geom_point(shape = 21, col = 'black', size = 4, aes(fill = developed_colitis)) + geom_smooth(method = 'lm', color = 'black', se = FALSE) + scale_fill_manual(values = c("#CC6666", "#CC6666", "#CC6666", "#CC6666")) + #theme_cowplot() + theme(legend.title=element_blank(), aspect.…
correlation <- cor.test(~ sum + days_until_end, data = colitis, method = 'spearman', exact=FALSE) %>% broom::tidy(.) %>% mutate(estimate.round = round(estimate, 2), sig = cut(p.value, breaks = c(-Inf, 0.001, 0.01, 0.05, Inf), labels = c("***", "**", "*", "ns"))) correlation
pdf("Corr_sum_taxa_colitis_both_projects.pdf", width = 8, height=6) colitis %>% ggplot(aes(sum, days_until_end)) + geom_point(shape = 21, col = 'black', size = 4, aes(fill = developed_colitis)) + geom_smooth(method = 'lm', color = 'black', se = FALSE) + scale_fill_manual(values = c("#CC6666", "#CC6666", "#CC6666", "#CC6666")) + #theme_cowplot() + theme(legend.title=element_blank(), aspect.ratio =…
##PLS-DA
###Prepare Data for model
tmp <- taxa_table_WP3[, colSums(taxa_table_WP3, na.rm = T) > 0]
dim(taxa_table_WP3) # 616 (samples) 116 (taxa)
dim(tmp) # 616 (samples) 116 (taxa)
relAb_WP3 <- sweep(taxa_table_WP3, 1,
rowSums(taxa_table_WP3), '/')
filtered_sampleids <- WP3_metadata %>%
filter(devoloped_colitis == "yes" & ZT == "3") %>%
pull(SampleID)
relAb_WP3_colitis <- relAb_WP3 %>% rownames_to_column('SampleID')
relAb_WP3_colitis <- relAb_WP3_colitis %>%
filter(SampleID %in% filtered_sampleids)
#filter df
relAb_WP3_filt <- relAb_WP3_colitis[, colSums(relAb_WP3_colitis > 0.001) > 3] # 44 71 -> low abundant taxa removed
relAb_WP3_filt <- relAb_WP3_filt %>% column_to_rownames(var = "SampleID")
relAb_WP3_filt <- sweep(relAb_WP3_filt, 1, rowSums(relAb_WP3_filt),'/')
rowSums(relAb_WP3_filt)
relAb_WP3_clr <- compositions::clr(relAb_WP3_filt + 1) # pseudocount = 1
relAb_WP3_clr <- relAb_WP3_clr %>% as.data.frame() %>% rownames_to_column('SampleID')
relAb_WP3_clr <- semi_join(relAb_WP3_clr, WP3_metadata) # semi join: keep all rows in x that have a match in y
WP3_metadata_rf <- semi_join(WP3_metadata, relAb_WP3_clr)
relAb_WP3_clr <- arrange(relAb_WP3_clr, SampleID)
WP3_metadata_rf <- arrange(WP3_metadata_rf, SampleID)
head(relAb_WP3_clr$SampleID) # make sure that in both df the same 5 sample are listed in the same order
head(WP3_metadata_rf$SampleID)
relAb_colitis_clr_short <- taxa %>% pivot_wider(names_from = Taxa, values_from = RelAb, values_fill = 0) %>% column_to_rownames(var = "SampleID") colnames(relAb_colitis_clr_short) <- gsub(" ", ".", colnames(relAb_colitis_clr_short)) colnames(relAb_colitis_clr_short) <- gsub("-", ".", colnames(relAb_colitis_clr_short)) colnames(relAb_colitis_clr_short) <- gsub("\\[|\\]", "", colnames(relAb_colitis…
WP3_metadata_colitis <- WP3_metadata_rf %>% filter(devoloped_colitis == "yes" & ZT == "3") WP3_metadata_end <- WP3_metadata_rf %>% filter(mouse != "553" & mouse != "607") %>% filter(devoloped_colitis == "yes" & ZT == "3") days_until_colitis <- WP3_metadata_colitis[, -c(2:16, 18:26)] days_until_end <- WP3_metadata_end[, -c(2:14, 16:26)] relAb_colitis_clr_short_days <- left_join(relAb_colitis_clr_s…
###Prepare prediction data E.3
filtered_sampleids_nocolitis <- WP3_metadata %>%
filter(Genotyp == "IL10ko" & devoloped_colitis == "no" & ZT == "3") %>%
pull(SampleID)
relAb_WP3_nocolitis <- relAb_WP3 %>% rownames_to_column('SampleID')
relAb_WP3_nocolitis <- relAb_WP3_nocolitis %>%
filter(SampleID %in% filtered_sampleids_nocolitis)
relAb_WP3_filt <- relAb_WP3_colitis[, colSums(relAb_WP3_colitis > 0.001) > 3] # 44 71 -> low abundant taxa removed
relAb_WP3_nocolitis <- relAb_WP3_nocolitis %>% column_to_rownames(var = "SampleID")
relAb_WP3_nocolitis <- sweep(relAb_WP3_nocolitis, 1, rowSums(relAb_WP3_nocolitis),'/')
rowSums(relAb_WP3_nocolitis)
relAb_WP3_clr_nocolitis <- compositions::clr(relAb_WP3_nocolitis + 1) # pseudocount = 1
relAb_WP3_clr_nocolitis <- relAb_WP3_clr_nocolitis %>% as.data.frame() %>% rownames_to_column('SampleID')
relAb_WP3_clr_nocolitis <- semi_join(relAb_WP3_clr_nocolitis, WP3_metadata) # semi join: keep all rows in x that have a match in y
WP3_metadata_nocolitis <- semi_join(WP3_metadata, relAb_WP3_clr_nocolitis)
relAb_WP3_clr_nocolitis <- arrange(relAb_WP3_clr_nocolitis, SampleID)
WP3_metadata_nocolitis <- arrange(WP3_metadata_nocolitis, SampleID)
head(relAb_WP3_clr_nocolitis$SampleID) # make sure that in both df the same 5 sample are listed in the same order
head(WP3_metadata_nocolitis$SampleID)
taxa <- left_join(taxa, taxa_names_df) taxa <- taxa[ -c(2:2)] taxa <- rename(taxa, "Taxa"= "taxa_names_short") relAb_WP3_clr_nocolitis_short <- taxa %>% pivot_wider(names_from = Taxa, values_from = RelAb, values_fill = 0) %>% column_to_rownames(var = "SampleID") colnames(relAb_WP3_clr_nocolitis_short) <- gsub(" ", ".", colnames(relAb_WP3_clr_nocolitis_short)) colnames(relAb_WP3_clr_nocolitis_shor…
###Prepare prediction data E.2
taxa_table <- as.data.frame(taxa_table)
tmp <- taxa_table[, colSums(taxa_table, na.rm = T) > 0]
dim(taxa_table) # 616 (samples) 116 (taxa)
dim(tmp) # 616 (samples) 116 (taxa)
relAb_WP1 <- sweep(taxa_table, 1,
rowSums(taxa_table), '/')
filtered_sampleids_WP1 <- metadata_raw %>%
filter(colitis_development == "Yes" & timepoint == "ZT3") %>%
pull(SampleID)
relAb_WP1_colitis <- relAb_WP1 %>% rownames_to_column('SampleID')
relAb_WP1_colitis <- relAb_WP1_colitis %>%
filter(SampleID %in% filtered_sampleids_WP1)
relAb_WP1_filt <- relAb_WP1_colitis[, colSums(relAb_WP1_colitis > 0.0001) > 3]
relAb_WP1_filt <- relAb_WP1_filt %>% column_to_rownames(var = "SampleID")
relAb_WP1_filt <- sweep(relAb_WP1_filt, 1, rowSums(relAb_WP1_filt),'/')
relAb_WP3_filt <- relAb_WP3_filt %>% column_to_rownames(var = "SampleID")
missing_taxa <- setdiff(names(relAb_WP3_filt), names(relAb_WP1_filt))
for (taxon in missing_taxa) {
relAb_WP1_filt[[taxon]] <- 0
}
relAb_WP3_filt <- relAb_WP3_filt %>% rownames_to_column(var = "SampleID")
rowSums(relAb_WP1_filt)
relAb_WP1_clr <- compositions::clr(relAb_WP1_filt + 1) # pseudocount = 1
relAb_WP1_clr <- relAb_WP1_clr %>% as.data.frame() %>% rownames_to_column('SampleID')
relAb_WP1_clr <- semi_join(relAb_WP1_clr, metadata_raw)
WP1_metadata_rf <- semi_join(metadata_raw, relAb_WP1_clr)
relAb_WP1_clr <- arrange(relAb_WP1_clr, SampleID)
WP1_metadata_rf <- arrange(WP1_metadata_rf, SampleID)
head(relAb_WP1_clr$SampleID)
head(WP1_metadata_rf$SampleID)
relAb_colitis_clr_short_WP1 <- taxa %>% pivot_wider(names_from = Taxa, values_from = RelAb, values_fill = 0) %>% column_to_rownames(var = "SampleID") colnames(relAb_colitis_clr_short_WP1) <- gsub(" ", ".", colnames(relAb_colitis_clr_short_WP1)) colnames(relAb_colitis_clr_short_WP1) <- gsub("-", ".", colnames(relAb_colitis_clr_short_WP1)) colnames(relAb_colitis_clr_short_WP1) <- gsub("\\[|\\]", ""…
WP1_metadata_colitis <- WP1_metadata_rf %>% filter(colitis_development == "Yes" & timepoint == "ZT3") days_until_colitis_WP1 <- WP1_metadata_colitis[, -c(2:14, 16:19)] days_until_end_WP1 <- WP1_metadata_colitis[, -c(2:12, 14:19)] relAb_colitis_clr_short_WP1_days <- left_join(relAb_colitis_clr_short_WP1_days, days_until_colitis_WP1) relAb_colitis_clr_short_WP1_end <- left_join(relAb_colitis_clr_sh…
###Model "first symptoms"
pls_model3 <- plsr(days_until_score1 ~ ., data = relAb_colitis_clr_short_days, ncomp = 3, validation = "CV")
summary(pls_model3)
pls_model4 <- plsr(days_until_score1 ~ ., data = relAb_colitis_clr_short_days, ncomp = 4, validation = "CV")
summary(pls_model4)
pls_model5 <- plsr(days_until_score1 ~ ., data = relAb_colitis_clr_short_days, ncomp = 5, validation = "CV")
summary(pls_model5)
pls_model6 <- plsr(days_until_score1 ~ ., data = relAb_colitis_clr_short_days, ncomp = 6, validation = "CV")
summary(pls_model6)
RMSEP(pls_model3)
RMSEP(pls_model4)
RMSEP(pls_model5)
RMSEP(pls_model6)
final_pls_model <- pls_model3
####Check Model
# Calculate residuals residuals <- resid(pls_model3) fitted_values <- fitted(pls_model3) plot(fitted_values, residuals, main = "Residuals vs Fitted Values", xlab = "Fitted Values", ylab = "Residuals") abline(h = 0, col = "red") # Histogram of residuals hist(residuals, main = "Histogram of Residuals", xlab = "Residuals") # Q-Q plot to check for normality qqnorm(residuals) # Create the Q-Q plot qql…
##### Predict data
new_data <- as.data.frame(relAb_WP3_clr_nocolitis_short) # Predict on new data predictions <- predict(final_pls_model, newdata = new_data, ncomp = 3) # Check predictions print(predictions) predictions <- as.data.frame(predictions)
predicted_results <- rownames_to_column(predictions, "SampleID") predicted_results_meta <- left_join(predicted_results, WP3_metadata) #predicted_results_week6 <- filter(predicted_results_meta, timepoint == "week6") days_colitis_geneexp <- left_join(predicted_results_meta, WP3_colon) days_colitis_geneexp <- rename(days_colitis_geneexp, "predicted_days_until_colitis" = "days_until_score1.3 comps")
correlation <- cor.test(~ predicted_days_until_colitis + days_until_score1, data = days_colitis_geneexp, method = 'spearman', exact=FALSE) %>% broom::tidy(.) %>% mutate(estimate.round = round(estimate, 2), sig = cut(p.value, breaks = c(-Inf, 0.001, 0.01, 0.05, Inf), labels = c("***", "**", "*", "ns"))) correlation
pdf("Corr_predicted_score1_score1_all_samples.pdf", width = 8, height=6) days_colitis_geneexp %>% ggplot(aes(predicted_days_until_colitis, days_until_score1)) + geom_point(shape = 21, col = 'black', size = 4, aes(fill = Genotyp)) + geom_smooth(method = 'lm', color = 'black', se = FALSE) + scale_fill_manual(values = c("#CC6666")) + #theme_cowplot() + theme(legend.title=element_blank(), aspect.rati…
WP1_data <- as.data.frame(relAb_colitis_clr_short_WP1) predictions_WP1 <- predict(final_pls_model, newdata = WP1_data, ncomp = 3) print(predictions_WP1) predictions_WP1 <- as.data.frame(predictions_WP1)
predictions_WP1_results <- rownames_to_column(predictions_WP1, "SampleID") predicted_results_meta_WP1 <- left_join(predictions_WP1_results, metadata_raw) predicted_results_meta_WP1 <- rename(predicted_results_meta_WP1, "predicted_days_until_colitis" = "days_until_score1.3 comps")
correlation <- cor.test(~ predicted_days_until_colitis + days_until_score1, data = predicted_results_meta_WP1, method = 'spearman', exact=FALSE) %>% broom::tidy(.) %>% mutate(estimate.round = round(estimate, 2), sig = cut(p.value, breaks = c(-Inf, 0.001, 0.01, 0.05, Inf), labels = c("***", "**", "*", "ns"))) correlation
pdf("Corr_predicted_score1_score1_WP1.pdf", width = 8, height=6) predicted_results_meta_WP1 %>% ggplot(aes(predicted_days_until_colitis, days_until_score1)) + geom_point(shape = 21, col = 'black', size = 4, aes(fill = genotype)) + geom_smooth(method = 'lm', color = 'black', se = FALSE) + scale_fill_manual(values = c("#CC6666")) + #theme_cowplot() + theme(legend.title=element_blank(), aspect.ratio…
####Coefficients
coefficients <- coef(final_pls_model, ncomp = 3)
coefficients_df <- as.data.frame(coefficients[, , 1])
coefficients_df$Taxa <- rownames(coefficients_df)
names(coefficients_df) <- c("Coefficient", "Taxa")
max_abs_value <- max(abs(coefficients_df$Coefficient))
coefficients_df$Scaled_Coefficient <- coefficients_df$Coefficient / max_abs_value
threshold <- 0.2
filtered_coefficients_df <- coefficients_df[abs(coefficients_df$Scaled_Coefficient) > threshold, ]
pdf("Coeff_score1.pdf", width = 18, height=10)
ggplot(filtered_coefficients_df, aes(x = reorder(Taxa, Scaled_Coefficient), y = Scaled_Coefficient, fill = Scaled_Coefficient)) +
geom_bar(stat = "identity") +
scale_fill_gradient2(low = "red", mid = "white", high = "blue", midpoint = 0) +
coord_flip() +
xlab("") +
ylab("Standardized Coefficient") +
ggtitle("") +
Settings3
dev.off()
###Model "Survival"
pls_model3_end <- plsr(days_until_end ~ ., data = relAb_colitis_clr_short_end, ncomp = 3, validation = "CV")
summary(pls_model3_end)
pls_model4_end <- plsr(days_until_end ~ ., data = relAb_colitis_clr_short_end, ncomp = 4, validation = "CV")
summary(pls_model4_end)
pls_model5_end <- plsr(days_until_end ~ ., data = relAb_colitis_clr_short_end, ncomp = 5, validation = "CV")
summary(pls_model5_end)
pls_model6_end <- plsr(days_until_end ~ ., data = relAb_colitis_clr_short_end, ncomp = 6, validation = "CV")
summary(pls_model6_end)
RMSEP(pls_model3_end)
RMSEP(pls_model4_end)
RMSEP(pls_model5_end)
RMSEP(pls_model6_end)
final_pls_model_end <- pls_model4
####Check Model
residuals <- resid(pls_model4) fitted_values <- fitted(pls_model4) plot(fitted_values, residuals, main = "Residuals vs Fitted Values", xlab = "Fitted Values", ylab = "Residuals") abline(h = 0, col = "red") # Histogram of residuals hist(residuals, main = "Histogram of Residuals", xlab = "Residuals") # Q-Q plot to check for normality qqnorm(residuals) # Create the Q-Q plot qqline(residuals, col = "…
##### Predict data
test_data <- as.data.frame(relAb_colitis_clr_short_end) # Predict on new data test <- predict(final_pls_model_end, newdata = test_data, ncomp = 4) # Check predictions print(test) test <- as.data.frame(test) test_results <- rownames_to_column(test, "SampleID") test_results_meta <- left_join(test_results, WP3_metadata) #predicted_results_week6 <- filter(predicted_results_meta, timepoint == "week6")…
correlation <- cor.test(~ predicted_days_until_colitis + days_until_end, data = end_test_geneexp, method = 'spearman', exact=FALSE) %>% broom::tidy(.) %>% mutate(estimate.round = round(estimate, 2), sig = cut(p.value, breaks = c(-Inf, 0.001, 0.01, 0.05, Inf), labels = c("***", "**", "*", "ns"))) correlation
pdf("Corr_predicted_end_WP3.pdf", width = 8, height=6) end_test_geneexp %>% ggplot(aes(predicted_days_until_colitis, days_until_end)) + geom_point(shape = 21, col = 'black', size = 4, aes(fill = Genotyp)) + geom_smooth(method = 'lm', color = 'black', se = FALSE) + scale_fill_manual(values = c("#CC6666")) + #theme_cowplot() + theme(legend.title=element_blank(), aspect.ratio = 1 ) + labs(x = 'Predi…
WP1_data <- as.data.frame(relAb_colitis_clr_short_WP1) predictions_WP1_end <- predict(final_pls_model_end, newdata = WP1_data, ncomp = 4) print(predictions_WP1_end) predictions_WP1_end <- as.data.frame(predictions_WP1_end)
predictions_WP1_results_end <- rownames_to_column(predictions_WP1_end, "SampleID") predicted_results_meta_WP1_end <- left_join(predictions_WP1_results_end, metadata_raw) predicted_results_meta_WP1_end <- rename(predicted_results_meta_WP1_end, "predicted_days_until_colitis" = "days_until_score1.4 comps")
correlation <- cor.test(~ predicted_days_until_colitis + days_until_end, data = predicted_results_meta_WP1_end, method = 'spearman', exact=FALSE) %>% broom::tidy(.) %>% mutate(estimate.round = round(estimate, 2), sig = cut(p.value, breaks = c(-Inf, 0.001, 0.01, 0.05, Inf), labels = c("***", "**", "*", "ns"))) correlation
pdf("Corr_predicted_end_WP1.pdf", width = 8, height=6) predicted_results_meta_WP1_end %>% ggplot(aes(predicted_days_until_colitis, days_until_end)) + geom_point(shape = 21, col = 'black', size = 4, aes(fill = genotype)) + geom_smooth(method = 'lm', color = 'black', se = FALSE) + scale_fill_manual(values = c("#CC6666")) + #theme_cowplot() + theme(legend.title=element_blank(), aspect.ratio = 1 ) + …
