# Supplementary material for: The gut microbiota predicts and time-restricted feeding delays experimental colitis
Source: Gut Microbes. 2025 Jan 22;17(1):2453019. doi: 10.1080/19490976.2025.2453019 (PMC11758946; doi:10.1080/19490976.2025.2453019)
Supplement: Supplemental Material [file KGMI_A_2453019_SM1900.zip › SupplementaryTableS1_TaxaCounts.xlsx]

## Sheet: Sheet1
Table S1. Fecal microbiota genus- level taxa counts
# E.2
	321-0	321-02-03	321-14-02	321-14-08	321-14-14	321-14-20	321-2-09	321-2-15	321-2-21	330-0	330-14-02	330-14-08	330-14-14	330-14-20	330-2-03	330-2-09	330-2-15	330-2-21	332-0	332-14-02	332-14-08	332-14-14	332-14-20	332-2-03	332-2-09	332-2-15	332-2-21	332-G-08	332-G-14	332-G-20	345-0	345-14-02	345-14-08	345-14-14	345-14-20	345-2-03	345-2-09	345-2-15	345-2-21	345-D-02	345-D-08	345-D-14	345-D-20	345-E-02	345-E-08	345-E-14	345-E-20	346-0	346-14-02
D_0__Archaea;D_1__Euryarchaeota;D_2__Methanobacteria;D_3__Methanobacteriales;D_4__Methanobacteriaceae;D_5__Methanobrevibacter	0	0	0	0	0	0	0	0	0	0	0	0	0	0	0	0	0	0	0	0	0	0	0	0	0	0	0	0	0	0	0	0	0	0	0	0	0	0	0	0	0	0	0	0	0	0	0	0	0
D_0__Bacteria;D_1__Actinobacteria;D_2__Actinobacteria;D_3__Bifidobacteriales;D_4__Bifidobacteriaceae;D_5__Bifidobacterium	0	0	0	0	0	0	0	0	0	0	0	0	0	0	0	0	0	0	0	0	0	0	0	0	0	0	0	0	0	0	0	0	0	0	0	0	0	0	0	0	0	0	0	0	0	0	0	0	0
D_0__Bacteria;D_1__Actinobacteria;D_2__Actinobacteria;D_3__Corynebacteriales;D_4__Corynebacteriaceae;D_5__Corynebacterium	0	0	0	0	0	0	0	0	0	0	0	0	0	0	0	0	0	0	0	0	0	0	0	0	0	0	0	0	0	0	0	0	0	0	0	0	0	0	0	0	0	0	0	0	0	0	0	0	0
D_0__Bacteria;D_1__Actinobacteria;D_2__Coriobacteriia;D_3__Coriobacteriales;D_4__Atopobiaceae;D_5__Olsenella	0	0	0	0	0	0	0	0	0	0	0	0	0	0	0	0	0	0	0	0	0	0	0	0	0	0	0	0	0	0	0	0	0	0	0	0	0	0	0	0	0	0	0	0	0	0	0	0	0
D_0__Bacteria;D_1__Actinobacteria;D_2__Coriobacteriia;D_3__Coriobacteriales;D_4__Atopobiaceae;__	7	1	0	0	0	0	0	2	0	27	0	0	4	0	2	11	36	18	6	55	50	77	37	122	36	14	6	13	9	27	1	0	0	0	0	0	1	1	0	10	4	9	15	4	35	5	7	0	0
D_0__Bacteria;D_1__Actinobacteria;D_2__Coriobacteriia;D_3__Coriobacteriales;D_4__Coriobacteriaceae;D_5__Collinsella	0	0	0	0	0	0	0	0	0	0	0	0	0	0	0	0	0	0	0	0	0	0	0	0	0	0	0	0	0	0	0	0	0	0	0	0	0	0	0	0	0	0	0	0	0	0	0	0	0
D_0__Bacteria;D_1__Actinobacteria;D_2__Coriobacteriia;D_3__Coriobacteriales;D_4__Coriobacteriaceae;D_5__Enorma	0	0	0	0	0	0	0	0	0	0	0	0	0	0	0	0	0	0	0	0	0	0	0	0	0	0	0	0	0	0	0	0	0	0	0	0	0	0	0	0	0	0	0	0	0	0	0	0	0
D_0__Bacteria;D_1__Actinobacteria;D_2__Coriobacteriia;D_3__Coriobacteriales;D_4__Coriobacteriales Incertae Sedis;D_5__uncultured	0	0	0	0	0	0	0	0	0	0	0	0	0	0	0	0	0	0	0	0	0	0	0	0	0	0	0	0	0	0	0	0	0	0	0	0	0	0	0	0	0	0	0	0	0	0	0	0	0
D_0__Bacteria;D_1__Actinobacteria;D_2__Coriobacteriia;D_3__Coriobacteriales;D_4__Eggerthellaceae;D_5__Adlercreutzia	0	0	0	0	0	0	0	0	0	0	0	0	0	0	0	0	0	0	0	0	0	0	0	0	0	0	0	0	0	0	0	0	0	0	0	0	0	0	0	0	0	0	0	0	0	0	0	0	0
D_0__Bacteria;D_1__Actinobacteria;D_2__Coriobacteriia;D_3__Coriobacteriales;D_4__Eggerthellaceae;D_5__Enterorhabdus	57	53	62	31	31	54	63	100	42	34	103	41	111	94	28	27	49	94	39	36	45	40	42	73	59	67	64	66	77	48	34	32	27	29	39	48	35	32	44	46	43	26	40	76	63	43	51	32	43
D_0__Bacteria;D_1__Actinobacteria;D_2__Coriobacteriia;D_3__Coriobacteriales;D_4__Eggerthellaceae;D_5__Parvibacter	3	0	4	2	1	4	0	0	0	0	2	3	4	2	1	0	0	3	0	0	1	2	3	0	0	0	0	0	1	1	0	0	1	0	0	0	0	0	0	0	0	0	0	3	3	0	0	2	0
D_0__Bacteria;D_1__Actinobacteria;D_2__Coriobacteriia;D_3__Coriobacteriales;D_4__Eggerthellaceae;D_5__uncultured	0	3	2	3	4	2	1	2	0	2	0	5	0	0	0	0	0	3	2	3	5	0	1	0	0	0	0	1	2	4	0	2	0	2	2	3	4	0	0	3	0	0	0	2	1	0	0	1	0
D_0__Bacteria;D_1__Actinobacteria;D_2__Coriobacteriia;D_3__Coriobacteriales;D_4__Eggerthellaceae;__	0	0	0	0	0	0	0	0	0	0	0	0	0	0	0	0	0	0	0	0	0	0	0	0	0	0	0	0	0	0	0	0	0	0	0	0	0	0	0	0	0	0	0	0	0	0	0	0	0
D_0__Bacteria;D_1__Actinobacteria;D_2__Coriobacteriia;D_3__Coriobacteriales;D_4__uncultured;D_5__uncultured bacterium	0	0	0	0	0	0	0	0	0	0	0	0	0	0	0	0	0	0	0	0	0	0	0	0	0	0	0	0	0	0	0	0	0	0	0	0	0	0	0	0	0	0	0	0	0	0	0	0	0
D_0__Bacteria;D_1__Bacteroidetes;D_2__Bacteroidia;D_3__Bacteroidales;D_4__Bacteroidaceae;D_5__Bacteroides	397	649	506	484	698	672	479	589	679	292	475	319	363	410	550	577	761	567	322	332	434	288	344	780	281	332	398	435	597	291	553	433	593	533	700	304	395	282	554	525	444	643	570	184	566	397	324	599	458
D_0__Bacteria;D_1__Bacteroidetes;D_2__Bacteroidia;D_3__Bacteroidales;D_4__Barnesiellaceae;D_5__Barnesiella	0	0	0	0	0	0	0	0	0	0	0	0	0	0	0	0	0	0	0	0	0	0	0	0	0	0	0	0	0	0	0	0	0	0	0	0	0	0	0	0	0	0	0	0	0	0	0	0	0
D_0__Bacteria;D_1__Bacteroidetes;D_2__Bacteroidia;D_3__Bacteroidales;D_4__Barnesiellaceae;D_5__uncultured	0	0	0	0	0	0	0	0	0	0	0	0	0	0	0	0	0	0	0	0	0	0	0	0	0	0	0	0	0	0	0	0	0	0	0	0	0	0	0	0	0	0	0	0	0	0	0	0	0
D_0__Bacteria;D_1__Bacteroidetes;D_2__Bacteroidia;D_3__Bacteroidales;D_4__Marinifilaceae;D_5__Butyricimonas	0	0	0	0	0	0	0	0	0	0	0	0	0	0	0	0	0	0	0	0	0	0	0	0	0	0	0	0	0	0	0	0	0	0	0	0	0	0	0	0	0	0	0	0	0	0	0	0	0
D_0__Bacteria;D_1__Bacteroidetes;D_2__Bacteroidia;D_3__Bacteroidales;D_4__Marinifilaceae;D_5__Odoribacter	146	126	181	160	169	188	208	241	226	58	129	134	92	113	226	121	166	33	180	168	142	147	210	223	214	241	333	103	150	157	131	131	75	108	71	33	41	59	95	209	240	148	153	127	124	129	129	127	195
D_0__Bacteria;D_1__Bacteroidetes;D_2__Bacteroidia;D_3__Bacteroidales;D_4__Muribaculaceae;D_5__Muribaculum	105	45	84	69	81	66	67	78	45	88	88	72	102	137	153	180	158	27	86	49	42	37	44	52	66	50	29	129	133	121	27	34	41	50	36	68	36	68	59	124	93	104	100	48	69	85	66	62	70
D_0__Bacteria;D_1__Bacteroidetes;D_2__Bacteroidia;D_3__Bacteroidales;D_4__Muribaculaceae;D_5__uncultured Bacteroidales bacterium	361	467	283	255	257	277	363	453	520	254	485	358	530	621	414	439	475	554	187	291	164	231	205	403	433	378	338	572	720	505	323	162	168	170	226	257	333	271	420	334	265	285	275	191	460	386	294	228	604
D_0__Bacteria;D_1__Bacteroidetes;D_2__Bacteroidia;D_3__Bacteroidales;D_4__Muribaculaceae;D_5__uncultured bacterium	2055	1815	943	1019	1178	1070	1733	1623	1705	1590	1456	1531	2153	1955	1335	1676	1385	1640	1794	1171	1156	1052	1055	1970	1976	1666	1561	1369	1563	1143	1311	965	1505	1466	1599	1428	1474	1426	1443	2182	1479	1954	1878	868	1643	1496	1560	1492	1563
D_0__Bacteria;D_1__Bacteroidetes;D_2__Bacteroidia;D_3__Bacteroidales;D_4__Muribaculaceae;__	498	310	585	481	652	558	365	376	311	554	499	442	719	748	599	622	661	461	693	705	756	640	653	461	387	330	382	658	623	527	541	260	406	380	449	314	310	314	366	250	190	281	271	199	301	296	304	375	327
D_0__Bacteria;D_1__Bacteroidetes;D_2__Bacteroidia;D_3__Bacteroidales;D_4__Prevotellaceae;D_5__Alloprevotella	125	3	3	9	8	5	3	4	4	333	0	0	0	0	28	28	61	304	203	0	0	0	0	321	51	49	177	28	6	11	686	2	0	5	2	3	4	3	14	0	0	0	0	0	0	0	0	537	0
D_0__Bacteria;D_1__Bacteroidetes;D_2__Bacteroidia;D_3__Bacteroidales;D_4__Prevotellaceae;D_5__Prevotellaceae UCG-001	365	553	353	654	700	783	367	399	397	419	326	377	246	296	212	222	240	78	680	488	442	401	486	334	273	206	297	286	207	270	432	230	250	300	429	371	503	339	471	252	217	383	426	63	220	171	236	364	209
D_0__Bacteria;D_1__Bacteroidetes;D_2__Bacteroidia;D_3__Bacteroidales;D_4__Rikenellaceae;D_5__Alistipes	693	385	605	606	422	497	865	499	558	490	563	492	308	346	842	540	662	496	503	430	372	313	499	253	511	481	652	244	290	379	715	592	518	564	426	769	500	719	744	701	733	745	716	775	547	700	658	736	609
D_0__Bacteria;D_1__Bacteroidetes;D_2__Bacteroidia;D_3__Bacteroidales;D_4__Rikenellaceae;D_5__Rikenellaceae RC9 gut group	138	11	175	197	261	256	43	40	20	155	205	162	167	201	81	142	210	85	125	221	283	191	204	157	165	123	169	42	9	24	173	195	184	266	248	192	209	162	355	123	91	207	205	4	0	1	4	239	234
D_0__Bacteria;D_1__Bacteroidetes;D_2__Bacteroidia;D_3__Bacteroidales;D_4__Rikenellaceae;__	0	0	0	0	0	0	0	0	0	0	0	0	0	0	0	0	0	0	0	0	0	0	0	0	0	0	0	0	0	0	0	0	0	0	0	0	0	0	0	0	0	0	0	0	0	0	0	0	0
D_0__Bacteria;D_1__Bacteroidetes;D_2__Bacteroidia;D_3__Bacteroidales;D_4__Tannerellaceae;D_5__Parabacteroides	9	0	24	22	47	26	0	0	5	16	5	5	5	11	12	9	15	0	10	10	17	19	25	4	7	8	3	25	28	16	0	12	12	17	10	6	7	3	11	10	10	15	24	6	7	6	8	0	8
D_0__Bacteria;D_1__Bacteroidetes;D_2__Bacteroidia;D_3__Bacteroidales;__;__	0	0	0	0	0	0	0	1	0	0	0	0	0	0	0	0	0	0	0	0	0	0	0	0	0	0	0	0	0	0	0	0	0	0	0	0	0	0	0	0	0	0	0	0	0	0	0	0	0
D_0__Bacteria;D_1__Bacteroidetes;D_2__Bacteroidia;__;__;__	0	0	0	0	0	0	0	0	0	0	0	0	0	0	0	0	0	0	0	0	0	0	0	0	0	0	0	0	0	0	0	0	0	0	0	0	0	0	0	0	0	0	0	0	0	0	0	0	0
D_0__Bacteria;D_1__Cyanobacteria;D_2__Melainabacteria;D_3__Gastranaerophilales;D_4__uncultured bacterium;D_5__uncultured bacterium	5	16	64	504	217	166	12	13	11	5	37	22	12	17	64	13	17	6	17	24	122	56	63	10	16	12	7	18	3	26	9	51	62	64	70	183	439	241	232	83	81	353	344	31	25	27	44	18	42
D_0__Bacteria;D_1__Cyanobacteria;D_2__Melainabacteria;D_3__Gastranaerophilales;__;__	32	12	17	15	4	12	4	14	12	24	3	12	2	4	12	12	7	0	14	2	3	0	5	10	15	13	7	5	7	2	28	39	30	22	20	40	16	38	20	36	43	17	25	25	15	19	23	18	19
D_0__Bacteria;D_1__Deferribacteres;D_2__Deferribacteres;D_3__Deferribacterales;D_4__Deferribacteraceae;D_5__Mucispirillum	0	0	136	7	6	8	0	4	3	2	10	2	39	5	0	0	0	9	2	1	4	0	2	13	8	12	19	3	11	5	0	41	17	7	0	126	2	52	6	0	0	2	1	0	0	0	0	0	2
D_0__Bacteria;D_1__Firmicutes;D_2__Bacilli;D_3__Bacillales;D_4__Bacillaceae;D_5__Bacillus	0	0	0	0	0	0	0	0	0	0	0	0	0	0	0	0	0	0	0	0	0	0	0	0	2	0	0	0	0	0	0	0	0	0	0	0	0	0	0	0	0	0	0	0	0	0	0	0	0
D_0__Bacteria;D_1__Firmicutes;D_2__Bacilli;D_3__Bacillales;D_4__Listeriaceae;D_5__Listeria	0	0	0	0	0	0	0	0	0	0	0	0	0	0	0	0	0	0	0	0	0	0	0	0	3	0	0	0	0	0	0	0	0	0	0	0	0	0	0	0	0	0	0	0	0	0	0	0	0
D_0__Bacteria;D_1__Firmicutes;D_2__Bacilli;D_3__Bacillales;D_4__Staphylococcaceae;D_5__Staphylococcus	0	0	0	0	0	0	0	0	0	0	0	0	0	0	0	0	0	0	0	0	0	0	0	0	0	0	0	0	0	0	0	0	0	0	0	0	0	0	0	0	0	0	0	0	0	0	0	0	0
D_0__Bacteria;D_1__Firmicutes;D_2__Bacilli;D_3__Lactobacillales;D_4__Enterococcaceae;D_5__Enterococcus	0	0	0	0	0	0	0	0	0	0	0	0	0	0	0	0	0	0	0	0	0	0	0	0	0	0	0	0	2	0	0	0	0	0	1	0	1	0	0	1	0	0	0	0	0	0	0	0	0
D_0__Bacteria;D_1__Firmicutes;D_2__Bacilli;D_3__Lactobacillales;D_4__Lactobacillaceae;D_5__Lactobacillus	1193	1662	292	1369	461	652	1944	1418	1116	1110	1530	1635	1838	1550	206	2099	1599	416	686	1801	831	2002	1289	1264	1172	690	115	1894	649	1723	795	314	1034	778	629	280	1622	822	582	742	921	1649	1345	209	2049	1502	1361	1171	759
D_0__Bacteria;D_1__Firmicutes;D_2__Bacilli;D_3__Lactobacillales;D_4__Streptococcaceae;D_5__Streptococcus	7	14	1	4	10	5	5	7	7	4	1	11	4	1	0	7	6	4	7	4	0	3	0	0	14	4	0	3	0	0	2	0	0	0	0	2	5	0	5	0	6	4	12	0	4	0	2	20	1
D_0__Bacteria;D_1__Firmicutes;D_2__Bacilli;__;__;__	0	0	0	0	0	0	0	0	0	0	0	0	0	0	0	0	0	0	0	0	0	0	0	0	0	1	0	0	0	0	0	0	0	0	0	0	0	0	0	0	0	0	0	0	0	0	0	0	0
D_0__Bacteria;D_1__Firmicutes;D_2__Clostridia;D_3__Clostridiales;D_4__Christensenellaceae;D_5__Christensenellaceae R-7 group	12	16	13	24	10	27	20	14	11	15	17	5	9	2	7	3	32	4	20	17	20	16	20	7	4	5	7	14	11	13	0	14	16	12	10	0	0	0	2	18	17	15	13	3	18	13	10	0	8
D_0__Bacteria;D_1__Firmicutes;D_2__Clostridia;D_3__Clostridiales;D_4__Christensenellaceae;D_5__uncultured	0	2	0	4	9	1	0	0	0	0	2	2	5	2	2	3	0	1	0	3	9	3	4	3	0	3	0	0	0	0	4	0	0	4	0	5	0	5	5	3	4	4	9	6	2	2	10	3	0
D_0__Bacteria;D_1__Firmicutes;D_2__Clostridia;D_3__Clostridiales;D_4__Christensenellaceae;__	0	0	0	0	0	0	0	0	0	0	0	0	0	0	0	0	0	0	0	0	0	0	0	0	0	0	0	0	0	0	0	0	0	0	0	0	0	0	0	0	0	0	0	0	0	0	0	0	0
D_0__Bacteria;D_1__Firmicutes;D_2__Clostridia;D_3__Clostridiales;D_4__Clostridiaceae 1;D_5__Clostridium sensu stricto 1	0	0	0	0	0	0	0	0	0	170	29	63	91	54	0	0	2	14	20	447	301	332	97	0	0	0	0	39	177	476	0	0	29	9	0	0	0	0	0	3	0	3	8	2	42	65	11	0	0
D_0__Bacteria;D_1__Firmicutes;D_2__Clostridia;D_3__Clostridiales;D_4__Clostridiales vadinBB60 group;D_5__uncultured Clostridia bacterium	0	0	2	1	0	0	0	0	0	0	0	1	3	0	0	0	0	0	0	0	0	0	0	0	0	0	0	0	0	0	0	0	0	0	0	0	0	0	0	3	0	0	0	3	0	0	0	0	0
D_0__Bacteria;D_1__Firmicutes;D_2__Clostridia;D_3__Clostridiales;D_4__Clostridiales vadinBB60 group;D_5__uncultured bacterium	25	15	88	20	42	36	12	19	14	53	24	38	23	33	48	22	11	27	32	14	7	6	28	23	22	54	58	3	19	7	27	55	38	44	23	20	5	29	17	31	19	36	23	91	23	26	41	44	18
D_0__Bacteria;D_1__Firmicutes;D_2__Clostridia;D_3__Clostridiales;D_4__Clostridiales vadinBB60 group;D_5__uncultured organism	0	0	0	0	0	0	0	0	0	0	0	0	0	0	0	0	0	0	0	0	0	0	0	0	0	0	0	0	0	0	0	0	0	0	0	0	0	0	0	0	0	0	0	0	0	0	0	0	0
D_0__Bacteria;D_1__Firmicutes;D_2__Clostridia;D_3__Clostridiales;D_4__Clostridiales vadinBB60 group;__	0	0	8	0	0	3	0	4	0	5	1	1	2	0	3	2	0	1	0	0	0	0	0	0	2	1	2	0	0	0	0	4	3	0	0	4	0	1	1	2	4	3	1	23	2	0	7	1	1
D_0__Bacteria;D_1__Firmicutes;D_2__Clostridia;D_3__Clostridiales;D_4__Defluviitaleaceae;D_5__Defluviitaleaceae UCG-011	6	8	8	13	16	10	5	8	5	25	27	17	20	25	20	21	29	12	11	9	18	23	19	11	8	16	3	25	18	20	21	6	3	16	14	12	14	7	19	19	15	12	13	10	28	14	15	24	16
D_0__Bacteria;D_1__Firmicutes;D_2__Clostridia;D_3__Clostridiales;D_4__Eubacteriaceae;D_5__Anaerofustis	1	0	4	0	0	1	0	0	1	0	0	0	0	0	0	0	0	0	0	0	1	0	2	0	0	2	0	1	0	0	0	0	0	1	3	1	0	0	0	0	2	0	0	0	0	2	0	0	0
D_0__Bacteria;D_1__Firmicutes;D_2__Clostridia;D_3__Clostridiales;D_4__Family XIII;D_5__Anaerovorax	6	1	5	0	0	2	0	2	0	2	3	0	2	2	4	2	0	14	2	0	0	0	3	3	1	4	2	3	7	3	2	8	2	5	2	0	0	0	4	2	5	0	0	0	0	2	1	0	3
D_0__Bacteria;D_1__Firmicutes;D_2__Clostridia;D_3__Clostridiales;D_4__Family XIII;D_5__Family XIII AD3011 group	21	18	18	16	17	23	12	7	13	12	24	6	17	26	16	12	11	18	14	10	16	9	23	18	15	15	7	24	22	6	10	8	15	6	21	7	11	11	12	11	14	8	6	12	18	16	16	13	20
D_0__Bacteria;D_1__Firmicutes;D_2__Clostridia;D_3__Clostridiales;D_4__Family XIII;D_5__Family XIII UCG-001	2	0	8	0	5	0	4	0	3	1	0	0	0	1	3	0	0	4	2	0	1	0	0	0	2	6	3	0	8	0	2	6	5	3	2	6	0	4	6	9	2	0	0	10	1	0	3	0	0
D_0__Bacteria;D_1__Firmicutes;D_2__Clostridia;D_3__Clostridiales;D_4__Family XIII;D_5__[Eubacterium] brachy group	2	0	6	0	5	0	0	6	0	2	4	0	3	1	6	0	0	4	0	0	3	0	1	0	0	2	0	3	0	0	0	3	0	2	5	8	0	3	0	4	5	0	0	10	0	1	2	0	0
D_0__Bacteria;D_1__Firmicutes;D_2__Clostridia;D_3__Clostridiales;D_4__Family XIII;D_5__[Eubacterium] nodatum group	24	66	27	23	26	38	41	32	41	14	53	23	32	42	10	19	11	3	17	19	26	20	27	15	17	10	5	51	58	31	10	8	9	14	18	10	19	8	24	25	28	20	39	12	52	18	28	15	28
D_0__Bacteria;D_1__Firmicutes;D_2__Clostridia;D_3__Clostridiales;D_4__Family XIII;__	0	0	0	0	0	0	0	0	0	0	0	0	0	0	0	0	0	0	0	0	0	0	0	0	0	0	0	2	0	0	0	0	0	0	0	0	0	0	0	0	0	0	0	0	0	0	0	0	0
D_0__Bacteria;D_1__Firmicutes;D_2__Clostridia;D_3__Clostridiales;D_4__Lachnospiraceae;D_5__A2	41	114	16	9	9	15	159	176	180	2	13	24	18	6	0	12	8	24	83	4	2	0	4	67	117	233	303	22	23	6	109	16	4	13	0	6	2	3	8	39	82	117	112	14	8	4	9	0	5
D_0__Bacteria;D_1__Firmicutes;D_2__Clostridia;D_3__Clostridiales;D_4__Lachnospiraceae;D_5__ASF356	17	17	12	10	16	10	24	23	29	6	0	0	7	13	27	14	16	45	1	21	9	9	22	32	19	27	51	17	45	15	22	103	63	53	26	9	0	9	11	22	18	6	6	95	6	0	25	9	23
D_0__Bacteria;D_1__Firmicutes;D_2__Clostridia;D_3__Clostridiales;D_4__Lachnospiraceae;D_5__Acetatifactor	0	2	0	0	0	0	0	4	3	1	0	2	0	0	0	0	0	1	3	0	0	0	0	14	18	32	11	1	5	0	2	4	9	7	2	13	6	12	9	0	0	0	0	0	0	2	0	4	3
D_0__Bacteria;D_1__Firmicutes;D_2__Clostridia;D_3__Clostridiales;D_4__Lachnospiraceae;D_5__Agathobacter	0	0	0	0	0	0	0	0	0	0	0	0	0	0	0	0	0	0	0	0	0	0	0	0	0	0	0	0	0	0	0	0	0	0	0	0	0	0	0	0	0	0	0	0	0	0	0	0	0
D_0__Bacteria;D_1__Firmicutes;D_2__Clostridia;D_3__Clostridiales;D_4__Lachnospiraceae;D_5__Anaerostipes	0	0	0	0	0	0	0	0	0	0	0	0	0	0	0	0	0	0	0	0	0	0	0	0	0	0	0	0	0	0	0	0	0	0	0	0	0	0	0	0	0	0	0	0	0	0	0	0	0
D_0__Bacteria;D_1__Firmicutes;D_2__Clostridia;D_3__Clostridiales;D_4__Lachnospiraceae;D_5__Blautia	10	2	7	2	3	4	7	7	4	1	13	6	1	0	10	5	6	4	6	3	5	3	2	0	2	4	3	2	5	4	1	6	0	4	1	7	11	8	10	10	24	13	13	17	13	10	6	2	10
D_0__Bacteria;D_1__Firmicutes;D_2__Clostridia;D_3__Clostridiales;D_4__Lachnospiraceae;D_5__CAG-56	0	0	0	0	0	0	0	0	0	0	0	0	0	0	0	0	0	0	0	0	0	0	0	0	0	0	0	0	0	0	0	0	0	0	0	0	0	0	0	0	0	0	0	0	0	0	0	0	0
D_0__Bacteria;D_1__Firmicutes;D_2__Clostridia;D_3__Clostridiales;D_4__Lachnospiraceae;D_5__CHKCI001	0	0	0	0	0	0	0	0	0	0	0	0	0	0	0	0	0	0	0	0	0	0	0	0	0	0	0	0	0	0	0	0	0	0	0	0	0	0	0	0	0	0	0	0	0	0	0	0	0
D_0__Bacteria;D_1__Firmicutes;D_2__Clostridia;D_3__Clostridiales;D_4__Lachnospiraceae;D_5__Coprococcus 1	0	0	0	0	0	0	0	0	0	0	0	0	0	0	0	0	0	0	0	0	0	0	0	0	0	0	0	0	0	0	0	0	0	0	0	0	0	0	0	0	0	0	0	0	0	0	0	0	0
D_0__Bacteria;D_1__Firmicutes;D_2__Clostridia;D_3__Clostridiales;D_4__Lachnospiraceae;D_5__Coprococcus 2	0	0	0	0	0	0	0	0	0	0	0	0	0	0	0	0	0	0	0	0	0	0	0	0	0	0	0	0	0	0	0	0	0	0	0	0	0	0	0	0	0	0	0	0	0	0	0	0	0
D_0__Bacteria;D_1__Firmicutes;D_2__Clostridia;D_3__Clostridiales;D_4__Lachnospiraceae;D_5__Coprococcus 3	0	0	0	0	0	0	0	0	0	0	0	0	0	0	0	0	0	0	0	0	0	0	0	0	0	0	0	0	0	0	0	0	0	0	0	0	0	0	0	0	0	0	0	0	0	0	0	0	0
D_0__Bacteria;D_1__Firmicutes;D_2__Clostridia;D_3__Clostridiales;D_4__Lachnospiraceae;D_5__Dorea	0	0	0	0	0	0	0	0	0	0	0	0	0	0	0	0	0	0	0	0	0	0	0	0	0	0	0	0	0	0	0	0	0	0	0	0	0	0	0	0	0	0	0	0	0	0	0	0	0
D_0__Bacteria;D_1__Firmicutes;D_2__Clostridia;D_3__Clostridiales;D_4__Lachnospiraceae;D_5__Fusicatenibacter	0	0	0	0	0	0	0	0	0	0	0	0	0	0	0	0	0	0	0	0	0	0	0	0	0	0	0	0	0	0	0	0	0	0	0	0	0	0	0	0	0	0	0	0	0	0	0	0	0
D_0__Bacteria;D_1__Firmicutes;D_2__Clostridia;D_3__Clostridiales;D_4__Lachnospiraceae;D_5__GCA-900066575	29	32	146	35	77	95	10	45	44	31	106	66	40	79	105	47	36	44	36	17	6	8	23	14	19	39	29	31	60	30	12	97	50	76	59	70	31	48	42	34	26	7	12	34	17	24	35	11	69
D_0__Bacteria;D_1__Firmicutes;D_2__Clostridia;D_3__Clostridiales;D_4__Lachnospiraceae;D_5__Lachnoclostridium	0	23	56	24	46	28	10	45	21	25	37	20	54	34	102	29	52	90	22	34	41	63	98	34	4	20	35	60	85	38	39	15	14	11	16	80	31	46	101	19	36	16	0	41	0	13	11	9	31
D_0__Bacteria;D_1__Firmicutes;D_2__Clostridia;D_3__Clostridiales;D_4__Lachnospiraceae;D_5__Lachnospira	0	0	0	0	0	0	0	0	0	0	0	0	0	0	0	0	0	0	0	0	0	0	0	0	0	0	0	0	0	0	0	0	0	0	0	0	0	0	0	0	0	0	0	0	0	0	0	0	0
D_0__Bacteria;D_1__Firmicutes;D_2__Clostridia;D_3__Clostridiales;D_4__Lachnospiraceae;D_5__Lachnospiraceae FCS020 group	6	6	11	0	0	5	4	6	12	3	7	8	0	6	20	3	12	5	16	1	0	4	7	4	6	4	6	5	7	4	6	9	7	4	5	11	3	16	8	13	33	3	9	12	4	12	9	3	11
D_0__Bacteria;D_1__Firmicutes;D_2__Clostridia;D_3__Clostridiales;D_4__Lachnospiraceae;D_5__Lachnospiraceae NC2004 group	0	0	0	0	0	0	0	0	0	0	0	0	0	0	0	0	0	0	0	0	0	0	0	0	0	0	0	0	0	0	0	0	0	0	0	0	0	0	0	0	0	0	0	0	0	0	0	0	0
D_0__Bacteria;D_1__Firmicutes;D_2__Clostridia;D_3__Clostridiales;D_4__Lachnospiraceae;D_5__Lachnospiraceae ND3007 group	0	0	0	0	0	0	0	0	0	0	0	0	0	0	0	0	0	0	0	0	0	0	0	0	0	0	0	0	0	0	0	0	0	0	0	0	0	0	0	0	0	0	0	0	0	0	0	0	0
D_0__Bacteria;D_1__Firmicutes;D_2__Clostridia;D_3__Clostridiales;D_4__Lachnospiraceae;D_5__Lachnospiraceae NK4A136 group	200	331	558	228	400	378	250	382	488	119	614	679	242	395	363	235	140	569	401	387	181	260	484	113	241	395	481	292	477	412	227	1214	829	945	777	486	178	515	289	803	1125	440	505	1155	577	664	822	160	338
D_0__Bacteria;D_1__Firmicutes;D_2__Clostridia;D_3__Clostridiales;D_4__Lachnospiraceae;D_5__Lachnospiraceae NK4B4 group	0	0	0	0	0	0	0	0	0	0	0	0	0	0	0	0	0	0	0	0	0	0	0	0	0	0	0	0	0	0	0	0	0	0	0	0	0	0	0	0	0	0	0	0	0	0	0	0	0
D_0__Bacteria;D_1__Firmicutes;D_2__Clostridia;D_3__Clostridiales;D_4__Lachnospiraceae;D_5__Lachnospiraceae UCG-001	24	32	139	145	78	46	42	27	29	40	29	164	82	37	77	35	21	54	90	43	23	47	45	42	77	65	201	15	28	13	0	503	235	215	129	235	58	138	34	0	5	14	15	26	5	4	16	32	24
D_0__Bacteria;D_1__Firmicutes;D_2__Clostridia;D_3__Clostridiales;D_4__Lachnospiraceae;D_5__Lachnospiraceae UCG-004	0	0	0	0	0	0	0	0	0	0	0	0	0	0	0	0	0	0	0	0	0	0	0	0	0	0	0	0	0	0	0	0	0	0	0	0	0	0	1	0	0	0	1	0	0	0	0	0	0
D_0__Bacteria;D_1__Firmicutes;D_2__Clostridia;D_3__Clostridiales;D_4__Lachnospiraceae;D_5__Lachnospiraceae UCG-006	8	12	103	27	45	47	12	20	10	11	20	16	12	8	21	12	19	4	16	25	38	24	81	16	11	22	20	10	17	5	9	27	11	13	15	48	12	21	11	11	24	2	6	100	12	18	30	13	25
D_0__Bacteria;D_1__Firmicutes;D_2__Clostridia;D_3__Clostridiales;D_4__Lachnospiraceae;D_5__Lachnospiraceae UCG-010	0	0	0	0	1	0	0	0	0	0	0	0	0	0	3	0	0	1	0	2	0	0	1	0	0	0	0	0	1	0	0	2	3	2	1	0	0	0	0	0	0	1	0	1	2	0	1	0	2
D_0__Bacteria;D_1__Firmicutes;D_2__Clostridia;D_3__Clostridiales;D_4__Lachnospiraceae;D_5__Marvinbryantia	98	83	101	152	111	102	93	66	102	34	89	105	99	87	131	107	180	190	40	92	72	107	104	8	42	19	2	117	191	114	114	71	69	90	84	72	125	52	156	131	142	110	169	48	100	95	112	157	172
D_0__Bacteria;D_1__Firmicutes;D_2__Clostridia;D_3__Clostridiales;D_4__Lachnospiraceae;D_5__Moryella	0	0	0	0	0	0	0	0	0	0	0	0	0	0	0	0	0	0	0	0	0	0	0	0	0	0	0	0	0	0	0	0	0	0	0	0	0	0	0	0	0	0	0	0	0	0	0	0	0
D_0__Bacteria;D_1__Firmicutes;D_2__Clostridia;D_3__Clostridiales;D_4__Lachnospiraceae;D_5__Roseburia	12	2	37	19	15	16	41	21	8	27	71	114	45	48	176	105	111	176	34	19	9	21	32	13	61	60	43	18	55	39	67	163	121	107	114	112	18	90	117	44	94	16	34	27	5	4	14	23	67
D_0__Bacteria;D_1__Firmicutes;D_2__Clostridia;D_3__Clostridiales;D_4__Lachnospiraceae;D_5__Tyzzerella	0	0	8	2	4	5	0	3	0	2	2	5	4	2	6	0	0	9	1	0	0	0	4	5	3	2	2	6	4	3	2	6	3	3	3	7	1	5	5	1	4	1	0	2	5	0	0	0	3
D_0__Bacteria;D_1__Firmicutes;D_2__Clostridia;D_3__Clostridiales;D_4__Lachnospiraceae;D_5__Tyzzerella 3	1	7	0	0	0	0	3	4	7	0	19	29	23	17	25	5	11	2	12	11	6	1	23	4	12	19	21	7	5	4	11	12	22	21	25	16	28	29	7	3	4	0	0	17	1	3	13	12	16
D_0__Bacteria;D_1__Firmicutes;D_2__Clostridia;D_3__Clostridiales;D_4__Lachnospiraceae;D_5__Tyzzerella 4	0	0	0	0	0	0	0	0	0	0	0	0	0	0	0	0	0	0	0	0	0	0	0	0	0	0	0	0	0	0	0	0	0	0	0	0	0	0	0	0	0	0	0	0	0	0	0	0	0
D_0__Bacteria;D_1__Firmicutes;D_2__Clostridia;D_3__Clostridiales;D_4__Lachnospiraceae;D_5__[Eubacterium] eligens group	0	0	0	0	0	0	0	0	0	0	0	0	0	0	0	0	0	0	0	0	0	0	0	0	0	0	0	0	0	0	0	0	0	0	0	0	0	0	0	0	0	0	0	0	0	0	0	0	0
D_0__Bacteria;D_1__Firmicutes;D_2__Clostridia;D_3__Clostridiales;D_4__Lachnospiraceae;D_5__[Eubacterium] hallii group	0	0	0	0	0	0	0	0	0	0	0	0	0	0	0	0	0	0	0	0	0	0	0	0	0	0	0	0	0	0	0	0	0	0	0	0	0	0	0	0	0	0	0	0	0	0	0	0	0
D_0__Bacteria;D_1__Firmicutes;D_2__Clostridia;D_3__Clostridiales;D_4__Lachnospiraceae;D_5__[Eubacterium] oxidoreducens group	0	0	0	0	0	0	0	0	0	0	0	0	0	0	0	0	0	0	0	0	0	0	0	0	0	0	0	0	0	0	0	0	0	0	0	0	0	0	0	0	0	0	0	5	0	0	0	0	0
D_0__Bacteria;D_1__Firmicutes;D_2__Clostridia;D_3__Clostridiales;D_4__Lachnospiraceae;D_5__[Eubacterium] ventriosum group	0	0	0	0	0	0	0	0	0	0	0	0	0	0	0	0	0	0	0	0	0	0	0	0	0	0	0	0	0	0	0	0	0	0	0	0	0	0	0	0	0	0	0	0	0	0	0	0	0
D_0__Bacteria;D_1__Firmicutes;D_2__Clostridia;D_3__Clostridiales;D_4__Lachnospiraceae;D_5__[Eubacterium] xylanophilum group	2	21	9	0	0	7	45	49	41	8	11	11	9	9	24	2	4	40	40	50	45	74	125	13	10	30	56	19	34	22	69	30	19	19	17	105	23	111	57	58	88	10	14	0	14	13	7	16	40
D_0__Bacteria;D_1__Firmicutes;D_2__Clostridia;D_3__Clostridiales;D_4__Lachnospiraceae;D_5__[Ruminococcus] gauvreauii group	0	0	0	0	0	0	0	0	0	0	0	0	0	0	0	0	0	0	0	0	0	0	0	0	0	0	0	0	0	0	0	0	0	0	0	0	0	0	0	0	0	0	0	0	0	0	0	0	0
D_0__Bacteria;D_1__Firmicutes;D_2__Clostridia;D_3__Clostridiales;D_4__Lachnospiraceae;D_5__[Ruminococcus] gnavus group	0	0	0	0	0	0	0	0	0	0	0	0	0	0	0	0	0	0	0	0	0	0	0	0	0	0	0	0	0	0	0	0	0	0	0	0	0	0	0	0	0	0	0	0	0	0	0	0	0
D_0__Bacteria;D_1__Firmicutes;D_2__Clostridia;D_3__Clostridiales;D_4__Lachnospiraceae;D_5__[Ruminococcus] torques group	0	0	0	0	0	0	0	0	0	0	0	0	0	0	0	0	0	0	0	0	0	0	0	0	0	0	0	0	0	0	0	0	0	0	0	0	0	0	0	0	0	0	0	0	0	0	0	0	0
D_0__Bacteria;D_1__Firmicutes;D_2__Clostridia;D_3__Clostridiales;D_4__Lachnospiraceae;D_5__uncultured	19	8	21	4	15	8	5	19	15	9	26	14	2	19	28	5	12	12	22	15	14	19	21	30	26	64	41	2	18	3	21	20	8	9	9	56	21	41	35	32	53	5	3	108	30	51	61	15	28
D_0__Bacteria;D_1__Firmicutes;D_2__Clostridia;D_3__Clostridiales;D_4__Lachnospiraceae;__	759	586	1007	364	617	671	463	808	854	614	576	634	392	367	1095	344	418	820	719	137	145	208	386	450	521	1055	1053	316	661	334	442	1047	499	708	511	1167	348	900	735	544	848	226	242	1552	441	715	871	377	982
D_0__Bacteria;D_1__Firmicutes;D_2__Clostridia;D_3__Clostridiales;D_4__Peptococcaceae;D_5__Peptococcus	0	0	1	0	2	0	2	0	0	0	0	3	1	2	0	0	0	4	1	0	0	0	3	0	0	3	1	0	1	0	4	2	3	2	2	3	0	0	5	0	0	0	0	0	0	2	2	0	0
D_0__Bacteria;D_1__Firmicutes;D_2__Clostridia;D_3__Clostridiales;D_4__Peptococcaceae;D_5__uncultured	10	8	15	12	11	18	3	12	8	9	2	9	1	3	12	3	5	12	14	3	5	4	5	9	7	11	24	5	8	3	9	23	13	20	21	22	4	21	6	4	4	2	0	24	4	4	14	8	5
D_0__Bacteria;D_1__Firmicutes;D_2__Clostridia;D_3__Clostridiales;D_4__Peptostreptococcaceae;D_5__Intestinibacter	0	0	0	0	0	0	0	0	0	0	0	0	0	0	0	0	0	0	0	0	0	0	0	0	0	0	0	0	0	0	0	0	0	0	0	0	0	0	0	0	0	0	0	0	0	0	0	0	0
D_0__Bacteria;D_1__Firmicutes;D_2__Clostridia;D_3__Clostridiales;D_4__Peptostreptococcaceae;D_5__Romboutsia	0	0	0	0	0	0	0	0	0	0	0	0	0	0	0	0	0	0	0	0	0	0	0	0	0	0	0	0	0	0	0	0	0	0	0	0	0	0	0	0	0	0	0	0	0	0	0	0	0
D_0__Bacteria;D_1__Firmicutes;D_2__Clostridia;D_3__Clostridiales;D_4__Peptostreptococcaceae;D_5__Terrisporobacter	0	0	0	0	0	0	0	0	0	0	0	0	0	0	0	0	0	0	0	0	0	0	0	0	0	0	0	0	0	0	0	0	0	0	0	0	0	0	0	0	0	0	0	0	0	0	0	0	0
D_0__Bacteria;D_1__Firmicutes;D_2__Clostridia;D_3__Clostridiales;D_4__Ruminococcaceae;D_5__Anaerofilum	0	0	0	0	0	0	0	0	0	0	0	0	0	0	0	0	0	0	0	0	0	0	0	0	0	0	0	0	0	0	0	0	0	0	0	0	0	0	0	0	0	0	0	0	0	0	0	0	0
D_0__Bacteria;D_1__Firmicutes;D_2__Clostridia;D_3__Clostridiales;D_4__Ruminococcaceae;D_5__Anaerotruncus	23	15	47	22	19	11	6	14	20	6	30	39	23	14	57	26	41	35	30	9	7	8	22	38	16	35	46	25	54	29	15	130	81	72	44	134	24	93	36	15	17	6	13	75	11	14	16	5	21
D_0__Bacteria;D_1__Firmicutes;D_2__Clostridia;D_3__Clostridiales;D_4__Ruminococcaceae;D_5__Angelakisella	1	0	12	6	2	10	5	0	0	0	0	0	1	0	0	0	0	0	0	0	6	0	5	0	0	0	0	2	9	3	5	6	0	4	0	10	4	8	20	0	10	2	7	23	4	2	13	4	1
D_0__Bacteria;D_1__Firmicutes;D_2__Clostridia;D_3__Clostridiales;D_4__Ruminococcaceae;D_5__Butyricicoccus	16	28	188	18	48	49	19	44	40	6	56	90	33	33	52	18	15	15	10	9	33	27	44	16	7	12	44	24	62	22	25	106	85	101	40	27	4	30	5	29	53	13	11	396	30	51	120	8	48
D_0__Bacteria;D_1__Firmicutes;D_2__Clostridia;D_3__Clostridiales;D_4__Ruminococcaceae;D_5__CAG-352	0	0	0	0	0	0	0	0	0	0	0	0	0	0	0	0	0	0	0	0	0	0	0	0	0	0	0	0	0	0	0	0	0	0	0	0	0	0	0	0	0	0	0	0	0	0	0	0	0
D_0__Bacteria;D_1__Firmicutes;D_2__Clostridia;D_3__Clostridiales;D_4__Ruminococcaceae;D_5__Candidatus Soleaferrea	3	0	0	4	1	1	0	0	0	0	0	2	0	0	0	3	0	5	0	0	0	1	4	1	4	6	3	1	9	5	2	2	0	3	0	0	0	1	6	1	6	0	0	0	1	0	1	3	3
D_0__Bacteria;D_1__Firmicutes;D_2__Clostridia;D_3__Clostridiales;D_4__Ruminococcaceae;D_5__Caproiciproducens	0	0	0	0	0	0	0	0	0	0	0	0	0	0	0	0	0	0	0	0	0	0	0	0	0	0	0	0	0	0	0	0	0	0	0	0	0	0	0	0	0	0	0	0	0	0	0	0	0
D_0__Bacteria;D_1__Firmicutes;D_2__Clostridia;D_3__Clostridiales;D_4__Ruminococcaceae;D_5__Faecalibacterium	0	0	0	0	0	0	0	0	0	0	0	0	0	0	0	0	0	0	0	0	0	0	0	0	0	0	0	0	0	0	0	0	0	0	0	0	0	0	0	0	0	0	0	0	0	0	0	0	0
D_0__Bacteria;D_1__Firmicutes;D_2__Clostridia;D_3__Clostridiales;D_4__Ruminococcaceae;D_5__Flavonifractor	0	0	0	0	0	0	0	0	0	0	0	0	0	0	0	0	0	0	0	0	0	0	0	0	0	0	0	0	0	0	0	0	0	0	0	0	0	0	0	0	0	0	0	0	0	0	0	0	0
D_0__Bacteria;D_1__Firmicutes;D_2__Clostridia;D_3__Clostridiales;D_4__Ruminococcaceae;D_5__GCA-900066225	0	0	0	0	5	2	0	1	0	0	4	0	0	1	2	0	0	5	1	0	1	0	7	0	0	0	5	4	1	0	0	1	1	4	0	0	0	2	0	0	0	1	0	3	2	2	1	0	2
D_0__Bacteria;D_1__Firmicutes;D_2__Clostridia;D_3__Clostridiales;D_4__Ruminococcaceae;D_5__Harryflintia	0	0	10	0	4	5	0	0	0	4	0	0	1	5	0	0	1	5	0	0	2	4	6	0	2	1	3	3	1	1	5	2	0	0	0	1	0	5	5	1	6	0	0	5	0	0	3	0	3
D_0__Bacteria;D_1__Firmicutes;D_2__Clostridia;D_3__Clostridiales;D_4__Ruminococcaceae;D_5__Intestinimonas	3	16	8	6	12	24	4	7	5	0	0	0	4	0	0	10	6	8	0	11	8	3	5	184	154	84	91	4	10	0	0	12	0	0	0	9	0	20	0	0	12	6	0	27	3	8	7	0	7
D_0__Bacteria;D_1__Firmicutes;D_2__Clostridia;D_3__Clostridiales;D_4__Ruminococcaceae;D_5__Negativibacillus	0	0	5	0	0	1	0	0	0	0	0	2	3	3	0	0	0	6	0	0	1	0	0	0	0	0	0	7	6	3	0	7	2	9	4	0	0	0	6	0	0	0	0	0	0	0	0	0	7
D_0__Bacteria;D_1__Firmicutes;D_2__Clostridia;D_3__Clostridiales;D_4__Ruminococcaceae;D_5__Oscillibacter	10	35	98	23	37	54	9	38	24	25	24	44	15	34	40	24	27	38	55	21	30	38	86	51	26	76	50	28	47	26	64	113	61	71	43	105	30	104	34	28	57	6	4	192	30	49	82	39	30
D_0__Bacteria;D_1__Firmicutes;D_2__Clostridia;D_3__Clostridiales;D_4__Ruminococcaceae;D_5__Ruminiclostridium	26	67	39	18	15	27	44	72	125	18	38	70	33	35	50	9	16	94	46	13	16	13	30	51	81	198	157	38	67	37	36	157	61	77	54	85	43	83	76	58	74	15	24	276	72	112	126	33	53
D_0__Bacteria;D_1__Firmicutes;D_2__Clostridia;D_3__Clostridiales;D_4__Ruminococcaceae;D_5__Ruminiclostridium 5	19	12	168	81	82	121	18	36	13	60	27	43	27	38	114	33	51	127	13	66	141	79	111	3	14	28	29	99	99	52	89	73	52	69	106	180	102	145	108	113	143	47	55	229	42	80	68	105	47
D_0__Bacteria;D_1__Firmicutes;D_2__Clostridia;D_3__Clostridiales;D_4__Ruminococcaceae;D_5__Ruminiclostridium 6	20	0	60	23	42	15	3	0	3	8	66	73	38	44	13	0	0	33	0	41	93	70	139	9	8	24	46	83	54	28	6	214	187	199	214	29	9	36	27	0	0	0	0	15	0	4	4	8	191
D_0__Bacteria;D_1__Firmicutes;D_2__Clostridia;D_3__Clostridiales;D_4__Ruminococcaceae;D_5__Ruminiclostridium 9	17	19	36	20	24	10	7	7	13	6	63	56	20	50	42	4	15	27	20	3	7	6	21	0	24	37	31	13	36	3	14	88	42	61	36	31	13	24	33	32	37	21	20	92	20	22	18	0	79
D_0__Bacteria;D_1__Firmicutes;D_2__Clostridia;D_3__Clostridiales;D_4__Ruminococcaceae;D_5__Ruminococcaceae NK4A214 group	11	6	5	1	4	6	1	4	7	6	9	15	9	1	3	1	4	1	3	1	2	3	8	5	5	4	6	9	5	0	5	4	7	6	9	4	0	1	5	7	2	5	1	4	2	3	3	11	8
D_0__Bacteria;D_1__Firmicutes;D_2__Clostridia;D_3__Clostridiales;D_4__Ruminococcaceae;D_5__Ruminococcaceae UCG-002	0	0	0	0	0	0	0	0	0	0	0	0	0	0	0	0	0	0	0	0	0	0	0	0	0	0	0	0	0	0	0	0	0	0	0	0	0	0	0	0	0	0	0	0	0	0	0	0	0
D_0__Bacteria;D_1__Firmicutes;D_2__Clostridia;D_3__Clostridiales;D_4__Ruminococcaceae;D_5__Ruminococcaceae UCG-003	0	0	22	0	0	0	0	0	5	0	0	0	0	0	0	0	0	0	0	0	0	0	0	0	0	0	0	0	4	0	0	63	32	19	12	16	0	8	0	11	21	0	4	88	9	36	49	0	0
D_0__Bacteria;D_1__Firmicutes;D_2__Clostridia;D_3__Clostridiales;D_4__Ruminococcaceae;D_5__Ruminococcaceae UCG-004	8	2	10	0	2	3	6	13	10	10	6	5	1	4	14	1	7	0	1	1	1	6	2	3	3	8	8	1	10	2	0	1	0	0	0	9	3	17	5	10	10	0	5	17	13	8	6	6	4
D_0__Bacteria;D_1__Firmicutes;D_2__Clostridia;D_3__Clostridiales;D_4__Ruminococcaceae;D_5__Ruminococcaceae UCG-005	14	9	5	0	2	5	3	12	4	13	17	18	2	10	3	5	4	6	13	2	10	5	6	5	8	18	23	7	11	3	10	6	2	4	9	16	4	13	5	15	11	1	5	54	6	2	24	7	6
D_0__Bacteria;D_1__Firmicutes;D_2__Clostridia;D_3__Clostridiales;D_4__Ruminococcaceae;D_5__Ruminococcaceae UCG-008	0	0	0	0	0	0	0	0	0	0	0	0	0	0	0	0	0	0	0	0	0	0	0	0	0	0	0	0	0	0	0	0	0	0	0	0	0	0	0	0	0	0	0	0	0	0	0	0	0
D_0__Bacteria;D_1__Firmicutes;D_2__Clostridia;D_3__Clostridiales;D_4__Ruminococcaceae;D_5__Ruminococcaceae UCG-009	5	13	5	5	10	11	5	11	10	4	4	4	2	10	12	12	12	21	5	5	2	3	16	4	8	13	17	9	16	4	5	9	5	12	4	5	3	5	15	16	11	3	1	4	10	7	2	8	14
D_0__Bacteria;D_1__Firmicutes;D_2__Clostridia;D_3__Clostridiales;D_4__Ruminococcaceae;D_5__Ruminococcaceae UCG-010	0	7	10	8	14	8	7	6	1	0	19	13	5	5	6	5	2	9	0	3	12	13	7	5	8	9	4	10	14	9	2	3	6	8	8	0	2	1	5	19	32	17	22	14	14	24	9	6	6
D_0__Bacteria;D_1__Firmicutes;D_2__Clostridia;D_3__Clostridiales;D_4__Ruminococcaceae;D_5__Ruminococcaceae UCG-013	5	3	2	8	22	15	1	5	3	1	3	0	1	0	0	0	0	31	1	20	18	23	30	0	1	3	2	1	2	2	0	1	0	0	0	0	0	0	4	35	23	12	6	6	10	4	4	0	4
D_0__Bacteria;D_1__Firmicutes;D_2__Clostridia;D_3__Clostridiales;D_4__Ruminococcaceae;D_5__Ruminococcaceae UCG-014	563	704	705	1015	1051	928	547	561	589	1448	384	293	239	303	819	606	584	687	764	465	1162	623	704	664	740	612	831	778	464	531	822	300	759	516	914	698	946	621	752	346	366	272	307	273	565	802	454	911	886
D_0__Bacteria;D_1__Firmicutes;D_2__Clostridia;D_3__Clostridiales;D_4__Ruminococcaceae;D_5__Ruminococcus 1	397	203	8	172	74	74	261	143	204	268	86	42	42	18	33	49	23	62	372	21	24	52	36	44	535	376	84	141	9	129	469	26	43	58	47	28	321	193	92	65	63	67	102	34	79	209	196	505	63
D_0__Bacteria;D_1__Firmicutes;D_2__Clostridia;D_3__Clostridiales;D_4__Ruminococcaceae;D_5__Ruminococcus 2	0	0	0	0	0	0	0	0	0	0	0	0	0	0	0	0	0	0	0	0	0	0	0	0	0	0	0	0	0	0	0	0	0	0	0	0	0	0	0	0	0	0	0	0	0	0	0	0	0
D_0__Bacteria;D_1__Firmicutes;D_2__Clostridia;D_3__Clostridiales;D_4__Ruminococcaceae;D_5__Subdoligranulum	0	0	0	0	0	0	0	0	0	0	0	0	0	0	0	0	0	0	0	0	0	0	0	0	0	0	0	0	0	0	0	0	0	0	0	0	0	0	0	0	0	0	0	0	0	0	0	0	0
D_0__Bacteria;D_1__Firmicutes;D_2__Clostridia;D_3__Clostridiales;D_4__Ruminococcaceae;D_5__UBA1819	53	11	17	0	4	5	7	23	21	13	10	9	1	2	7	1	2	20	1	1	18	13	14	10	13	34	23	36	46	16	9	14	3	3	5	44	12	26	36	21	27	5	3	55	11	13	17	8	16
D_0__Bacteria;D_1__Firmicutes;D_2__Clostridia;D_3__Clostridiales;D_4__Ruminococcaceae;D_5__[Eubacterium] coprostanoligenes group	0	32	2	30	22	22	50	23	44	0	5	13	12	5	51	78	37	42	0	1	5	2	6	0	0	0	0	34	28	25	0	0	0	0	0	67	105	69	74	0	0	0	0	0	0	0	0	0	0
D_0__Bacteria;D_1__Firmicutes;D_2__Clostridia;D_3__Clostridiales;D_4__Ruminococcaceae;D_5__uncultured	7	3	13	11	5	15	0	0	0	1	0	5	0	5	7	6	1	9	2	0	0	0	7	5	9	17	14	1	8	2	12	29	9	12	1	7	0	6	0	58	74	20	19	78	32	41	52	0	2
D_0__Bacteria;D_1__Firmicutes;D_2__Clostridia;D_3__Clostridiales;D_4__Ruminococcaceae;__	96	85	131	55	50	120	54	80	60	40	110	132	83	82	131	86	86	87	82	80	28	47	67	60	65	141	142	55	126	46	83	317	137	164	148	95	63	143	99	90	80	33	46	269	65	91	141	72	93
D_0__Bacteria;D_1__Firmicutes;D_2__Clostridia;D_3__Clostridiales;__;__	1	0	2	0	0	0	0	0	0	1	0	0	0	0	5	0	0	0	0	1	0	0	0	0	0	0	3	3	0	0	0	0	0	0	3	0	0	0	0	0	1	0	0	1	0	0	2	0	0
D_0__Bacteria;D_1__Firmicutes;D_2__Clostridia;D_3__DTU014;D_4__uncultured bacterium;D_5__uncultured bacterium	0	0	0	0	0	0	0	0	0	0	0	0	0	0	0	0	0	0	0	0	0	0	0	0	0	0	0	0	0	0	0	0	0	0	0	0	0	0	0	0	0	0	0	0	0	0	0	0	0
D_0__Bacteria;D_1__Firmicutes;D_2__Erysipelotrichia;D_3__Erysipelotrichales;D_4__Erysipelotrichaceae;D_5__Candidatus Stoquefichus	12	51	70	105	156	167	27	32	37	20	23	10	15	21	43	33	67	74	25	27	102	40	48	58	41	23	24	25	37	13	0	15	43	31	70	5	6	4	5	28	18	22	48	17	23	13	14	0	23
D_0__Bacteria;D_1__Firmicutes;D_2__Erysipelotrichia;D_3__Erysipelotrichales;D_4__Erysipelotrichaceae;D_5__Catenibacterium	0	0	0	0	0	0	0	0	0	0	0	0	0	0	0	0	0	0	0	0	0	0	0	0	0	0	0	0	0	0	0	0	0	0	0	0	0	0	0	0	0	0	0	0	0	0	0	0	0
D_0__Bacteria;D_1__Firmicutes;D_2__Erysipelotrichia;D_3__Erysipelotrichales;D_4__Erysipelotrichaceae;D_5__Erysipelatoclostridium	3	8	21	26	25	30	1	2	0	0	0	0	0	0	0	0	0	44	12	20	21	18	22	36	19	1	6	8	41	11	0	3	3	1	10	0	0	0	0	0	0	1	2	0	0	0	0	0	0
D_0__Bacteria;D_1__Firmicutes;D_2__Erysipelotrichia;D_3__Erysipelotrichales;D_4__Erysipelotrichaceae;D_5__Erysipelotrichaceae UCG-003	0	0	0	0	0	0	0	0	0	0	0	0	0	0	0	0	0	0	0	0	0	0	0	0	0	0	0	0	0	0	0	0	0	0	0	0	0	0	0	0	0	0	0	0	0	0	0	0	0
D_0__Bacteria;D_1__Firmicutes;D_2__Erysipelotrichia;D_3__Erysipelotrichales;D_4__Erysipelotrichaceae;D_5__Erysipelotrichaceae UCG-004	0	0	0	0	0	0	0	0	0	0	0	0	0	0	0	0	0	0	0	0	0	0	0	0	0	0	0	0	0	0	0	0	0	0	0	0	0	0	0	0	0	0	0	0	0	0	0	0	0
D_0__Bacteria;D_1__Firmicutes;D_2__Erysipelotrichia;D_3__Erysipelotrichales;D_4__Erysipelotrichaceae;D_5__Faecalibaculum	20	0	8	35	42	35	6	3	4	102	12	11	54	39	4	34	49	49	74	359	537	437	184	15	12	14	4	109	29	163	53	1	6	6	12	40	198	64	118	6	0	23	9	1	59	8	10	25	4
D_0__Bacteria;D_1__Firmicutes;D_2__Erysipelotrichia;D_3__Erysipelotrichales;D_4__Erysipelotrichaceae;D_5__Holdemania	0	0	0	0	0	0	0	0	0	0	0	0	0	0	0	0	0	0	0	0	0	0	0	0	0	0	0	0	0	0	0	0	0	0	0	0	0	0	0	0	0	0	0	0	0	0	0	0	0
D_0__Bacteria;D_1__Firmicutes;D_2__Erysipelotrichia;D_3__Erysipelotrichales;D_4__Erysipelotrichaceae;D_5__Merdibacter	0	0	0	0	0	0	0	0	0	0	0	0	0	0	0	0	0	0	0	0	0	0	0	0	0	0	0	0	0	0	0	0	0	0	0	0	0	0	0	0	0	0	0	0	0	0	0	0	0
D_0__Bacteria;D_1__Firmicutes;D_2__Erysipelotrichia;D_3__Erysipelotrichales;D_4__Erysipelotrichaceae;D_5__Turicibacter	0	0	1	48	28	3	0	0	0	0	15	78	104	94	0	0	0	0	0	347	272	342	78	0	0	0	0	39	118	682	0	0	6	2	0	0	0	0	0	72	7	146	321	5	94	124	43	0	0
D_0__Bacteria;D_1__Firmicutes;D_2__Erysipelotrichia;D_3__Erysipelotrichales;D_4__Erysipelotrichaceae;D_5__uncultured	8	1	16	27	31	29	1	1	2	3	9	26	27	19	3	3	4	66	1	11	11	6	12	55	3	3	15	46	70	29	5	28	20	24	39	1	0	0	41	205	132	90	112	119	79	52	72	7	7
D_0__Bacteria;D_1__Firmicutes;D_2__Erysipelotrichia;D_3__Erysipelotrichales;D_4__Erysipelotrichaceae;D_5__uncultured bacterium	7	7	4	0	2	3	12	15	5	4	3	0	4	4	7	7	3	7	1	6	7	4	7	12	1	2	0	0	4	0	12	6	15	3	9	5	1	4	2	0	0	0	1	0	0	0	0	7	8
D_0__Bacteria;D_1__Firmicutes;D_2__Erysipelotrichia;D_3__Erysipelotrichales;D_4__Erysipelotrichaceae;__	0	0	0	0	0	0	0	0	0	0	20	4	15	23	0	0	0	84	0	43	158	102	83	0	0	0	0	0	0	0	0	0	0	0	0	0	0	0	0	0	0	0	0	0	0	0	0	0	11
D_0__Bacteria;D_1__Firmicutes;D_2__Negativicutes;D_3__Selenomonadales;D_4__Acidaminococcaceae;D_5__Phascolarctobacterium	0	0	0	0	0	0	0	0	0	0	0	0	0	0	0	0	0	0	0	0	0	0	0	0	0	0	0	0	0	0	0	0	0	0	0	0	0	0	0	0	0	0	0	0	0	0	0	0	0
D_0__Bacteria;D_1__Firmicutes;D_2__Negativicutes;D_3__Selenomonadales;D_4__Veillonellaceae;D_5__Dialister	0	0	0	0	0	0	0	0	0	0	0	0	0	0	0	0	0	0	0	0	0	0	0	0	0	0	0	0	0	0	0	0	0	0	0	0	0	0	0	0	0	0	0	0	0	0	0	0	0
D_0__Bacteria;D_1__Firmicutes;D_2__Negativicutes;D_3__Selenomonadales;D_4__Veillonellaceae;D_5__Megamonas	0	0	0	0	0	0	0	0	0	0	0	0	0	0	0	0	0	0	0	0	0	0	0	0	0	0	0	0	0	0	0	0	0	0	0	0	0	0	0	0	0	0	0	0	0	0	0	0	0
D_0__Bacteria;D_1__Firmicutes;__;__;__;__	0	0	0	0	0	0	0	0	0	0	0	0	0	0	0	0	0	0	0	0	0	0	0	0	0	0	0	0	1	0	2	0	0	0	0	0	0	0	0	0	0	0	0	0	0	0	0	0	0
D_0__Bacteria;D_1__Patescibacteria;D_2__Saccharimonadia;D_3__Saccharimonadales;D_4__Saccharimonadaceae;D_5__Candidatus Saccharimonas	19	7	11	14	13	7	21	26	8	1	4	9	4	1	14	10	9	1	0	4	13	8	21	14	44	38	9	41	18	9	2	6	12	8	12	3	2	0	1	7	4	2	5	6	1	5	6	4	5
D_0__Bacteria;D_1__Proteobacteria;D_2__Alphaproteobacteria;D_3__Rhizobiales;D_4__Xanthobacteraceae;D_5__Bradyrhizobium	0	0	0	0	0	0	0	0	0	0	0	0	0	0	0	0	0	0	0	0	0	0	0	0	0	0	0	0	0	0	0	0	0	0	0	0	0	0	0	0	0	0	0	0	0	0	0	0	0
D_0__Bacteria;D_1__Proteobacteria;D_2__Alphaproteobacteria;D_3__Rhodospirillales;D_4__uncultured;D_5__Azospirillum sp. 47_25	11	1	2	19	16	9	0	2	2	25	17	12	12	13	3	1	3	0	17	5	25	12	7	7	4	0	2	23	23	31	36	7	6	10	9	7	21	6	17	18	5	74	62	3	13	26	28	47	5
D_0__Bacteria;D_1__Proteobacteria;D_2__Alphaproteobacteria;D_3__Rhodospirillales;D_4__uncultured;D_5__gut metagenome	0	0	0	0	0	0	0	0	0	0	0	0	0	0	0	0	0	0	0	0	0	0	0	0	0	0	0	0	0	0	0	0	0	0	0	0	0	0	0	0	0	0	0	0	0	0	0	0	0
D_0__Bacteria;D_1__Proteobacteria;D_2__Alphaproteobacteria;D_3__Rhodospirillales;D_4__uncultured;D_5__uncultured bacterium	0	0	0	0	0	0	0	0	0	0	0	0	0	0	0	0	0	0	0	0	0	0	0	0	0	0	0	0	0	0	0	0	0	0	0	0	0	0	0	0	0	0	0	0	0	0	0	0	0
D_0__Bacteria;D_1__Proteobacteria;D_2__Alphaproteobacteria;D_3__Rhodospirillales;D_4__uncultured;D_5__unidentified rumen bacterium RF32	0	0	0	3	0	2	0	0	0	2	0	0	1	0	0	0	0	1	3	0	1	0	1	0	0	0	0	0	0	0	1	0	2	1	2	0	0	0	0	0	0	0	2	1	0	2	3	1	0
D_0__Bacteria;D_1__Proteobacteria;D_2__Alphaproteobacteria;D_3__Rhodospirillales;D_4__uncultured;__	0	0	0	0	0	0	0	0	0	0	0	0	0	0	0	0	0	0	0	0	0	0	0	0	0	0	0	0	0	0	0	0	0	0	0	0	0	0	0	0	0	0	0	0	0	0	0	0	0
D_0__Bacteria;D_1__Proteobacteria;D_2__Deltaproteobacteria;D_3__Desulfovibrionales;D_4__Desulfovibrionaceae;D_5__Bilophila	2	0	19	0	5	3	0	3	1	3	2	3	0	5	8	0	4	5	0	0	0	0	3	3	3	13	9	1	1	0	9	19	9	10	11	37	3	39	4	11	12	2	0	29	2	9	7	2	8
D_0__Bacteria;D_1__Proteobacteria;D_2__Deltaproteobacteria;D_3__Desulfovibrionales;D_4__Desulfovibrionaceae;D_5__Desulfovibrio	6	0	46	0	2	7	4	12	3	16	10	4	37	8	13	0	3	3	14	2	7	1	5	0	3	15	28	1	9	0	6	54	20	18	25	80	6	86	7	18	13	1	1	146	0	11	11	8	3
D_0__Bacteria;D_1__Proteobacteria;D_2__Deltaproteobacteria;D_3__Desulfovibrionales;D_4__Desulfovibrionaceae;D_5__uncultured	29	11	173	26	87	62	11	44	37	37	48	17	6	25	61	7	18	75	44	17	79	28	88	12	21	65	72	43	64	25	41	89	49	40	62	16	5	14	25	68	44	6	24	25	12	15	9	14	46
D_0__Bacteria;D_1__Proteobacteria;D_2__Deltaproteobacteria;D_3__Desulfovibrionales;D_4__Desulfovibrionaceae;__	0	0	0	0	0	0	0	0	0	0	0	0	0	0	0	0	0	0	0	0	0	0	0	0	0	0	0	0	0	0	0	0	0	0	0	0	0	0	0	0	0	0	0	0	0	0	0	0	0
D_0__Bacteria;D_1__Proteobacteria;D_2__Gammaproteobacteria;D_3__Betaproteobacteriales;D_4__Burkholderiaceae;D_5__Parasutterella	31	63	84	75	126	119	24	35	42	71	61	16	97	91	39	61	114	157	54	153	142	128	77	139	33	48	19	119	138	95	90	17	61	47	66	32	59	31	43	43	12	117	76	18	54	26	16	77	39
D_0__Bacteria;D_1__Proteobacteria;D_2__Gammaproteobacteria;D_3__Betaproteobacteriales;D_4__Burkholderiaceae;D_5__Sutterella	0	0	0	0	0	0	0	0	0	0	0	0	0	0	0	0	0	0	0	0	0	0	0	0	0	0	0	0	0	0	0	0	0	0	0	0	0	0	0	0	0	0	0	0	0	0	0	0	0
D_0__Bacteria;D_1__Proteobacteria;D_2__Gammaproteobacteria;D_3__Betaproteobacteriales;D_4__Burkholderiaceae;__	0	0	0	0	0	0	0	0	0	0	0	0	0	0	0	0	0	0	0	0	0	0	0	0	0	0	0	0	0	0	0	0	0	0	0	0	0	0	0	0	0	0	0	0	0	0	0	0	0
D_0__Bacteria;D_1__Proteobacteria;D_2__Gammaproteobacteria;D_3__Enterobacteriales;D_4__Enterobacteriaceae;D_5__Escherichia-Shigella	0	0	0	1	0	1	0	0	0	2	2	0	4	0	0	0	2	0	0	0	0	0	0	31	1	0	1	0	0	0	0	0	0	0	0	0	0	0	0	0	0	4	0	0	0	1	0	0	0
D_0__Bacteria;D_1__Proteobacteria;D_2__Gammaproteobacteria;D_3__Enterobacteriales;D_4__Enterobacteriaceae;__	0	0	0	0	0	0	0	0	0	0	0	0	0	0	0	0	0	0	0	0	0	0	0	0	4	0	0	0	0	0	0	0	0	0	0	0	0	0	0	0	0	0	0	0	0	0	0	0	0
D_0__Bacteria;D_1__Proteobacteria;D_2__Gammaproteobacteria;D_3__Pseudomonadales;D_4__Pseudomonadaceae;D_5__Pseudomonas	0	0	0	0	0	0	0	0	0	0	0	0	0	0	0	0	0	0	0	0	0	0	0	0	0	0	0	0	0	0	0	0	0	0	0	0	0	0	0	0	0	0	0	0	0	0	0	0	0
D_0__Bacteria;D_1__Proteobacteria;__;__;__;__	0	0	0	0	0	0	0	0	0	0	0	0	0	0	0	0	0	0	0	0	0	0	0	0	0	0	0	0	0	0	0	0	0	0	0	0	0	0	0	0	0	0	0	0	0	0	0	0	0
D_0__Bacteria;D_1__Tenericutes;D_2__Mollicutes;D_3__Anaeroplasmatales;D_4__Anaeroplasmataceae;D_5__Anaeroplasma	15	26	149	36	101	68	14	27	21	61	64	142	86	108	196	75	116	42	98	39	29	30	58	36	31	78	68	19	34	12	0	64	60	62	40	1	0	0	41	28	29	45	28	128	70	54	91	67	87
D_0__Bacteria;D_1__Tenericutes;D_2__Mollicutes;D_3__Izimaplasmatales;D_4__gut metagenome;D_5__gut metagenome	0	0	0	0	0	0	0	0	0	0	0	0	0	0	0	0	0	0	0	0	0	0	0	0	0	0	0	0	0	0	0	0	0	0	0	0	0	0	0	0	0	0	0	0	0	0	0	0	0
D_0__Bacteria;D_1__Tenericutes;D_2__Mollicutes;D_3__Mollicutes RF39;D_4__metagenome;D_5__metagenome	0	0	0	0	0	0	0	0	4	0	0	0	0	0	3	0	0	0	2	0	0	0	0	0	0	0	0	0	0	0	0	0	0	0	0	0	0	0	0	0	0	0	0	0	0	0	0	0	0
D_0__Bacteria;D_1__Tenericutes;D_2__Mollicutes;D_3__Mollicutes RF39;D_4__uncultured Lachnospiraceae bacterium;D_5__uncultured Lachnospiraceae bacterium	5	3	0	4	3	0	9	5	8	2	0	0	0	0	0	0	0	3	6	1	0	0	2	0	40	15	6	0	0	0	0	0	7	0	1	1	4	1	0	0	0	0	0	0	0	0	0	0	5
D_0__Bacteria;D_1__Tenericutes;D_2__Mollicutes;D_3__Mollicutes RF39;D_4__uncultured Paenibacillaceae bacterium;D_5__uncultured Paenibacillaceae bacterium	0	0	0	0	0	0	0	0	0	0	0	0	0	0	0	0	0	0	0	0	0	0	0	0	0	0	0	0	0	0	0	0	0	0	0	0	0	0	0	0	0	0	0	0	0	0	0	0	0
D_0__Bacteria;D_1__Tenericutes;D_2__Mollicutes;D_3__Mollicutes RF39;D_4__uncultured bacterium;D_5__uncultured bacterium	3	10	31	31	22	19	16	9	16	6	14	12	5	3	40	17	23	7	0	25	91	49	54	21	41	40	39	97	76	56	61	27	73	53	61	148	125	133	94	0	0	0	0	0	0	0	0	21	54
D_0__Bacteria;D_1__Tenericutes;D_2__Mollicutes;D_3__Mollicutes RF39;D_4__unidentified;D_5__unidentified	2	0	0	0	0	1	0	0	0	8	0	0	0	0	0	0	0	0	6	0	5	0	0	0	3	0	2	0	1	3	7	0	0	0	0	0	0	0	0	0	0	0	0	0	0	0	0	0	0
D_0__Bacteria;D_1__Tenericutes;D_2__Mollicutes;D_3__Mollicutes RF39;__;__	5	12	10	6	10	3	15	19	12	8	6	7	3	20	3	10	3	10	0	0	8	3	13	12	16	17	14	15	6	13	1	10	15	20	3	6	3	5	3	4	6	7	8	4	7	17	6	15	17
D_0__Bacteria;D_1__Verrucomicrobia;D_2__Verrucomicrobiae;D_3__Verrucomicrobiales;D_4__Akkermansiaceae;D_5__Akkermansia	0	0	0	0	0	0	0	0	0	0	0	0	0	0	0	0	0	0	0	0	0	0	0	0	0	0	0	0	0	0	0	0	0	0	0	0	0	0	0	0	0	0	0	0	0	0	0	0	0
D_0__Bacteria;__;__;__;__;__	0	0	0	0	0	0	0	0	0	0	0	0	0	0	0	0	0	0	0	0	0	0	0	0	0	0	0	1	2	2	0	0	0	0	2	0	0	1	0	0	4	0	0	0	0	0	0	1	0
# E.3
	495-0	495-1-00	495-1-06	495-1-12	495-1-18	495-2-00	495-2-06	495-2-12	495-2-18	496-0	496-1-00	496-1-06	496-1-12	496-1-18	496-2-00	496-2-06	496-2-12	496-2-18	497-0	497-1-00	497-1-06	497-1-12	497-1-18	497-2-00	497-2-06	497-2-12	499-0	499-1-00	499-1-06	499-1-12	499-1-18	499-2-00	499-2-06	499-2-12	499-2-18	500-0	500-1-00	500-1-06	500-1-12	500-1-18	500-2-00	500-2-06	500-2-12	500-2-18	501-0	501-1-00	501-1-06	501-1-12	501-1-18
D_0__Bacteria;D_1__Actinobacteria;D_2__Actinobacteria;D_3__Micrococcales;D_4__Micrococcaceae;D_5__Rothia	0	0	0	0	0	0	0	0	0	0	0	0	0	0	0	0	0	0	0	0	0	0	0	0	0	0	0	0	0	0	0	0	0	0	0	0	0	0	0	0	0	0	0	0	0	0	0	0	0
D_0__Bacteria;D_1__Actinobacteria;D_2__Coriobacteriia;D_3__Coriobacteriales;D_4__Atopobiaceae;__	0	0	0	1	0	0	0	0	0	14	3	1	2	0	5	20	3	5	0	0	0	0	0	4	9	6	2	2	1	1	3	0	0	0	0	6	4	1	0	25	3	4	0	5	4	3	2	0	2
D_0__Bacteria;D_1__Actinobacteria;D_2__Coriobacteriia;D_3__Coriobacteriales;D_4__Eggerthellaceae;D_5__Enterorhabdus	13	12	6	18	5	16	11	7	13	14	11	4	10	5	5	8	17	11	10	9	9	6	9	18	14	18	18	9	18	3	14	12	19	9	7	14	12	16	13	29	15	20	9	16	12	13	12	4	10
D_0__Bacteria;D_1__Actinobacteria;D_2__Coriobacteriia;D_3__Coriobacteriales;D_4__Eggerthellaceae;D_5__Parvibacter	0	0	0	0	0	0	2	0	0	0	0	0	0	0	0	0	0	0	0	0	0	0	1	0	0	0	0	0	0	0	0	0	0	0	0	0	0	0	0	0	0	0	0	0	0	0	0	0	0
D_0__Bacteria;D_1__Actinobacteria;D_2__Coriobacteriia;D_3__Coriobacteriales;D_4__Eggerthellaceae;D_5__uncultured	0	0	0	0	0	0	0	0	0	0	1	0	0	0	0	0	0	0	0	0	0	0	0	0	0	0	0	0	0	0	1	0	0	0	0	0	0	0	0	0	0	0	0	0	0	0	1	0	0
D_0__Bacteria;D_1__Bacteroidetes;D_2__Bacteroidia;D_3__Bacteroidales;D_4__Bacteroidaceae;D_5__Bacteroides	17	48	56	37	75	81	110	29	112	128	74	72	34	27	27	57	31	37	85	45	49	39	74	67	63	44	58	71	65	63	60	35	90	84	75	54	85	68	97	38	88	145	65	172	40	77	95	61	69
D_0__Bacteria;D_1__Bacteroidetes;D_2__Bacteroidia;D_3__Bacteroidales;D_4__Marinifilaceae;D_5__Odoribacter	15	8	19	18	13	49	28	19	21	10	15	19	10	5	8	11	12	19	16	5	33	8	9	24	23	24	17	46	13	11	27	22	62	53	47	11	20	18	12	21	26	43	23	18	0	14	17	16	10
D_0__Bacteria;D_1__Bacteroidetes;D_2__Bacteroidia;D_3__Bacteroidales;D_4__Muribaculaceae;D_5__Muribaculum	11	10	8	6	10	12	18	12	25	10	13	23	11	10	34	38	40	39	13	11	6	11	7	15	10	6	8	8	22	33	23	0	8	0	8	40	41	34	26	32	7	6	11	7	9	18	10	15	12
D_0__Bacteria;D_1__Bacteroidetes;D_2__Bacteroidia;D_3__Bacteroidales;D_4__Muribaculaceae;D_5__mouse gut metagenome	3	1	1	2	1	6	19	21	16	0	0	2	0	2	0	0	0	0	13	13	10	11	11	0	0	1	23	22	39	44	23	0	0	0	0	16	15	20	14	9	0	4	0	0	7	27	33	31	30
D_0__Bacteria;D_1__Bacteroidetes;D_2__Bacteroidia;D_3__Bacteroidales;D_4__Muribaculaceae;D_5__uncultured Bacteroidales bacterium	64	83	103	94	129	100	143	91	174	150	47	45	38	32	52	39	38	41	103	46	59	60	73	117	135	71	86	85	88	111	85	156	211	218	243	87	67	98	85	87	167	147	124	213	114	46	63	45	55
D_0__Bacteria;D_1__Bacteroidetes;D_2__Bacteroidia;D_3__Bacteroidales;D_4__Muribaculaceae;D_5__uncultured bacterium	154	286	238	202	260	173	222	194	257	213	283	294	159	190	265	271	259	211	255	235	235	248	262	246	234	210	267	284	301	324	306	266	293	245	201	283	358	388	322	287	232	223	136	220	247	299	284	288	322
D_0__Bacteria;D_1__Bacteroidetes;D_2__Bacteroidia;D_3__Bacteroidales;D_4__Muribaculaceae;__	116	340	332	264	401	164	240	201	279	165	205	264	204	164	341	262	305	242	183	290	202	274	321	299	351	262	110	162	181	249	166	203	268	166	151	107	227	181	143	116	246	206	141	253	135	217	212	182	228
D_0__Bacteria;D_1__Bacteroidetes;D_2__Bacteroidia;D_3__Bacteroidales;D_4__Prevotellaceae;D_5__Alloprevotella	0	13	7	1	6	6	27	5	12	3	7	6	5	2	7	23	20	21	22	4	2	1	3	0	0	0	5	16	53	38	35	0	0	0	0	1	28	36	22	18	0	0	0	0	0	2	3	8	1
D_0__Bacteria;D_1__Bacteroidetes;D_2__Bacteroidia;D_3__Bacteroidales;D_4__Prevotellaceae;D_5__Prevotella 7	0	0	0	0	0	0	0	0	0	0	0	0	0	0	0	0	0	0	0	0	0	0	0	0	0	0	0	0	0	0	0	0	0	0	0	0	0	0	0	0	0	0	0	0	0	0	0	0	0
D_0__Bacteria;D_1__Bacteroidetes;D_2__Bacteroidia;D_3__Bacteroidales;D_4__Prevotellaceae;D_5__Prevotellaceae UCG-001	35	42	42	13	42	35	54	18	51	23	38	70	23	12	31	53	34	51	29	60	109	64	85	31	37	14	69	99	105	115	95	0	4	0	4	18	53	82	75	44	22	41	14	33	26	25	55	52	49
D_0__Bacteria;D_1__Bacteroidetes;D_2__Bacteroidia;D_3__Bacteroidales;D_4__Rikenellaceae;D_5__Alistipes	69	78	93	71	90	94	52	46	34	94	158	127	109	100	64	169	127	112	83	101	128	124	88	139	75	84	52	141	112	104	109	43	168	136	102	43	109	65	60	44	67	91	42	63	29	78	53	60	69
D_0__Bacteria;D_1__Bacteroidetes;D_2__Bacteroidia;D_3__Bacteroidales;D_4__Rikenellaceae;D_5__Rikenellaceae RC9 gut group	2	0	5	0	1	16	30	8	31	13	31	14	6	4	13	32	32	18	6	10	13	5	8	3	5	8	12	42	28	25	20	6	86	45	17	9	5	0	0	0	6	18	6	4	2	20	9	14	16
D_0__Bacteria;D_1__Bacteroidetes;D_2__Bacteroidia;D_3__Bacteroidales;D_4__Tannerellaceae;D_5__Parabacteroides	0	0	2	0	1	0	2	0	0	0	1	1	0	3	0	0	1	0	1	0	2	1	1	1	2	1	0	2	0	1	1	0	0	0	0	0	4	0	0	0	0	0	0	0	0	1	0	0	0
D_0__Bacteria;D_1__Bacteroidetes;D_2__Bacteroidia;D_3__Bacteroidales;__;__	0	0	0	0	0	0	0	0	0	0	0	0	0	0	0	0	0	0	0	0	0	0	0	0	0	0	0	0	0	0	0	0	0	0	0	0	0	0	0	0	0	0	0	0	0	0	0	0	0
D_0__Bacteria;D_1__Cyanobacteria;D_2__Melainabacteria;D_3__Gastranaerophilales;D_4__uncultured bacterium;D_5__uncultured bacterium	1	2	0	0	2	2	3	2	0	0	3	4	1	0	0	13	5	3	7	0	0	0	0	0	0	1	1	6	8	8	6	0	0	0	0	0	12	1	4	0	0	0	0	0	5	0	2	0	0
D_0__Bacteria;D_1__Cyanobacteria;D_2__Melainabacteria;D_3__Gastranaerophilales;__;__	4	3	4	7	3	8	6	1	3	0	10	4	9	10	5	4	11	11	0	0	6	1	2	10	1	7	1	11	4	1	4	6	4	6	12	5	2	5	4	3	4	5	0	1	3	1	12	6	6
D_0__Bacteria;D_1__Cyanobacteria;D_2__Oxyphotobacteria;D_3__Chloroplast;__;__	0	0	0	0	0	0	0	0	0	0	0	0	0	0	0	0	0	0	0	0	0	0	0	0	0	0	0	0	0	0	0	0	0	0	0	0	0	0	0	0	0	0	0	0	0	0	0	0	0
D_0__Bacteria;D_1__Deferribacteres;D_2__Deferribacteres;D_3__Deferribacterales;D_4__Deferribacteraceae;D_5__Mucispirillum	0	0	0	0	0	1	0	4	2	0	1	1	0	3	1	0	7	7	0	0	2	0	0	0	0	0	0	1	3	0	1	6	0	0	0	0	0	0	0	0	0	0	0	0	0	6	5	0	4
D_0__Bacteria;D_1__Firmicutes;D_2__Bacilli;D_3__Bacillales;D_4__Staphylococcaceae;D_5__Jeotgalicoccus	0	0	0	0	0	0	0	0	0	0	0	0	0	0	0	0	0	0	0	0	0	0	0	0	0	0	0	0	0	0	0	0	0	0	0	0	0	0	0	0	0	0	0	0	0	0	0	0	0
D_0__Bacteria;D_1__Firmicutes;D_2__Bacilli;D_3__Bacillales;D_4__Staphylococcaceae;D_5__Staphylococcus	0	0	0	0	0	0	0	0	0	0	0	0	0	0	0	0	0	0	0	0	0	0	0	0	0	0	0	0	0	0	0	0	0	0	0	0	0	0	0	0	0	0	0	0	0	0	0	0	0
D_0__Bacteria;D_1__Firmicutes;D_2__Bacilli;D_3__Lactobacillales;D_4__Carnobacteriaceae;D_5__Atopostipes	0	0	0	0	0	0	0	0	0	0	0	0	0	0	0	0	0	0	0	0	0	0	0	0	0	0	0	0	0	0	0	0	0	0	0	0	0	0	0	0	0	0	0	0	0	0	0	0	0
D_0__Bacteria;D_1__Firmicutes;D_2__Bacilli;D_3__Lactobacillales;D_4__Enterococcaceae;D_5__Enterococcus	0	0	0	0	0	0	0	0	0	0	0	0	0	0	0	0	0	0	0	0	0	0	0	0	0	0	0	0	0	0	0	0	0	0	0	0	0	0	0	0	0	0	0	0	0	0	0	0	0
D_0__Bacteria;D_1__Firmicutes;D_2__Bacilli;D_3__Lactobacillales;D_4__Lactobacillaceae;D_5__Lactobacillus	88	275	98	28	311	316	127	244	225	653	182	177	498	170	145	90	6	52	242	397	121	428	347	241	452	524	370	127	185	288	245	299	81	271	426	118	288	187	362	576	406	115	156	483	280	91	111	467	103
D_0__Bacteria;D_1__Firmicutes;D_2__Bacilli;D_3__Lactobacillales;D_4__Streptococcaceae;D_5__Streptococcus	0	8	0	0	1	2	3	2	5	15	6	3	3	2	0	2	0	0	2	9	1	3	4	2	0	1	3	2	4	2	2	0	0	3	6	1	2	0	4	0	3	3	0	3	0	1	3	1	5
D_0__Bacteria;D_1__Firmicutes;D_2__Clostridia;D_3__Clostridiales;D_4__Christensenellaceae;D_5__Christensenellaceae R-7 group	0	0	0	0	0	0	0	0	0	0	0	0	0	2	0	5	0	0	0	0	1	2	2	1	0	0	0	0	0	0	0	0	0	0	0	0	0	0	0	0	0	0	0	0	0	0	0	0	0
D_0__Bacteria;D_1__Firmicutes;D_2__Clostridia;D_3__Clostridiales;D_4__Christensenellaceae;D_5__uncultured	0	0	0	0	0	0	2	0	0	0	1	0	0	0	0	0	0	0	0	0	0	0	0	0	0	0	0	0	0	1	0	0	0	0	0	0	0	0	0	0	0	0	0	0	0	0	0	0	0
D_0__Bacteria;D_1__Firmicutes;D_2__Clostridia;D_3__Clostridiales;D_4__Clostridiaceae 1;D_5__Candidatus Arthromitus	0	0	0	0	0	0	0	0	0	0	0	0	0	0	0	0	0	0	0	0	0	0	0	0	0	0	1	0	2	0	0	0	0	0	0	0	0	0	1	0	0	0	0	0	0	0	0	0	0
D_0__Bacteria;D_1__Firmicutes;D_2__Clostridia;D_3__Clostridiales;D_4__Clostridiales vadinBB60 group;D_5__uncultured Clostridia bacterium	0	0	0	0	0	0	0	0	0	0	0	0	1	0	0	0	0	0	0	0	0	0	0	0	0	0	0	0	0	0	0	0	0	0	0	0	0	0	0	0	0	0	0	0	0	0	0	0	0
D_0__Bacteria;D_1__Firmicutes;D_2__Clostridia;D_3__Clostridiales;D_4__Clostridiales vadinBB60 group;D_5__uncultured bacterium	18	3	1	10	3	5	6	12	0	0	5	6	5	2	3	4	4	2	4	1	3	0	0	3	0	0	6	5	2	2	2	9	23	6	4	11	7	0	5	1	2	2	4	0	3	5	7	3	12
D_0__Bacteria;D_1__Firmicutes;D_2__Clostridia;D_3__Clostridiales;D_4__Clostridiales vadinBB60 group;__	0	0	0	0	0	0	0	0	0	0	0	0	1	0	0	0	0	0	0	0	0	0	0	0	0	0	0	0	0	0	0	0	2	0	0	0	0	0	1	0	0	0	0	0	0	1	0	0	0
D_0__Bacteria;D_1__Firmicutes;D_2__Clostridia;D_3__Clostridiales;D_4__Defluviitaleaceae;D_5__Defluviitaleaceae UCG-011	0	2	3	4	8	2	2	1	1	0	2	0	1	1	3	2	1	1	1	2	2	1	2	1	3	4	1	2	3	1	3	0	0	0	0	4	2	4	5	4	0	0	0	0	3	1	2	0	1
D_0__Bacteria;D_1__Firmicutes;D_2__Clostridia;D_3__Clostridiales;D_4__Eubacteriaceae;D_5__Anaerofustis	0	0	0	0	0	0	0	0	0	0	0	0	0	0	1	0	0	0	0	0	0	1	0	0	0	0	0	0	0	0	0	0	0	0	0	0	0	0	1	0	0	0	0	0	0	0	0	0	0
D_0__Bacteria;D_1__Firmicutes;D_2__Clostridia;D_3__Clostridiales;D_4__Family XIII;D_5__Anaerovorax	0	0	1	2	0	0	1	1	2	0	2	3	1	0	0	0	0	0	0	0	1	0	0	2	0	0	1	1	4	0	1	0	0	0	0	0	2	2	1	0	0	0	0	0	0	2	0	1	2
D_0__Bacteria;D_1__Firmicutes;D_2__Clostridia;D_3__Clostridiales;D_4__Family XIII;D_5__Family XIII AD3011 group	0	0	1	2	2	2	3	3	1	0	3	5	1	4	0	0	3	0	0	3	4	2	3	1	1	2	1	3	7	3	4	0	0	0	0	3	1	2	3	3	0	1	1	3	1	4	5	4	3
D_0__Bacteria;D_1__Firmicutes;D_2__Clostridia;D_3__Clostridiales;D_4__Family XIII;D_5__Family XIII UCG-001	1	1	2	4	0	1	0	0	0	0	0	0	2	2	0	0	0	0	0	0	0	0	0	0	0	0	0	0	0	0	0	0	0	0	0	2	0	1	0	0	0	0	4	0	0	0	2	1	4
D_0__Bacteria;D_1__Firmicutes;D_2__Clostridia;D_3__Clostridiales;D_4__Family XIII;D_5__[Eubacterium] brachy group	2	0	1	2	0	2	1	0	0	0	0	1	0	1	0	0	0	0	0	0	0	1	0	0	0	0	0	1	0	0	0	0	0	0	0	4	1	0	1	0	0	0	0	0	0	1	3	1	0
D_0__Bacteria;D_1__Firmicutes;D_2__Clostridia;D_3__Clostridiales;D_4__Family XIII;D_5__[Eubacterium] nodatum group	0	3	4	4	9	1	3	0	4	3	3	4	3	5	3	2	0	4	3	3	3	1	7	5	3	7	9	1	10	4	9	3	0	0	7	2	4	2	6	14	4	0	0	4	4	2	1	5	4
D_0__Bacteria;D_1__Firmicutes;D_2__Clostridia;D_3__Clostridiales;D_4__Lachnospiraceae;D_5__A2	1	0	1	3	1	5	3	3	2	3	1	0	0	1	6	2	0	4	17	0	0	1	0	3	2	4	5	2	0	0	1	16	21	14	20	0	0	3	2	4	0	12	17	7	0	5	2	3	2
D_0__Bacteria;D_1__Firmicutes;D_2__Clostridia;D_3__Clostridiales;D_4__Lachnospiraceae;D_5__ASF356	16	4	9	10	3	6	2	14	1	0	7	7	15	38	7	5	14	15	13	5	8	2	9	6	0	10	21	7	7	7	12	9	9	8	0	29	4	0	5	3	7	11	39	8	18	18	10	1	18
D_0__Bacteria;D_1__Firmicutes;D_2__Clostridia;D_3__Clostridiales;D_4__Lachnospiraceae;D_5__Acetatifactor	4	0	1	4	0	2	0	0	0	0	8	1	2	13	0	0	0	0	0	0	0	0	2	0	0	0	0	0	1	0	3	0	0	1	0	3	0	5	1	0	0	0	0	0	4	5	2	1	3
D_0__Bacteria;D_1__Firmicutes;D_2__Clostridia;D_3__Clostridiales;D_4__Lachnospiraceae;D_5__Blautia	1	0	0	0	0	4	8	13	8	6	1	0	0	1	6	0	6	8	1	0	0	0	0	0	0	0	9	11	9	7	6	8	0	14	12	0	5	3	4	3	0	12	7	0	0	0	1	0	0
D_0__Bacteria;D_1__Firmicutes;D_2__Clostridia;D_3__Clostridiales;D_4__Lachnospiraceae;D_5__GCA-900066575	9	6	5	7	3	9	9	8	13	0	6	4	11	6	15	0	5	15	2	1	5	3	1	6	6	7	4	17	16	6	10	11	9	13	10	8	5	8	2	4	6	4	10	0	4	5	4	4	5
D_0__Bacteria;D_1__Firmicutes;D_2__Clostridia;D_3__Clostridiales;D_4__Lachnospiraceae;D_5__Lachnoclostridium	15	7	2	18	2	15	21	15	12	0	0	0	5	10	43	8	46	53	7	6	16	11	12	0	0	0	21	4	8	4	8	34	22	14	13	15	4	6	7	2	0	0	0	0	16	10	5	0	5
D_0__Bacteria;D_1__Firmicutes;D_2__Clostridia;D_3__Clostridiales;D_4__Lachnospiraceae;D_5__Lachnospiraceae FCS020 group	3	0	5	3	0	1	2	0	1	0	4	2	2	3	0	0	0	0	0	0	2	2	2	0	0	0	2	0	1	0	2	0	0	0	0	2	0	3	0	5	0	0	0	0	5	0	4	5	4
D_0__Bacteria;D_1__Firmicutes;D_2__Clostridia;D_3__Clostridiales;D_4__Lachnospiraceae;D_5__Lachnospiraceae NK4A136 group	228	54	68	87	36	129	94	206	57	105	65	73	83	99	117	64	122	135	152	30	61	48	16	84	31	57	98	106	82	65	75	88	65	72	68	63	64	93	104	89	61	77	198	16	145	265	169	119	176
D_0__Bacteria;D_1__Firmicutes;D_2__Clostridia;D_3__Clostridiales;D_4__Lachnospiraceae;D_5__Lachnospiraceae UCG-001	0	0	0	0	0	17	2	21	4	0	7	0	0	4	0	0	0	0	16	9	5	10	3	0	3	0	1	4	0	0	4	0	0	0	0	6	3	10	3	14	5	8	39	0	6	3	2	0	3
D_0__Bacteria;D_1__Firmicutes;D_2__Clostridia;D_3__Clostridiales;D_4__Lachnospiraceae;D_5__Lachnospiraceae UCG-006	19	8	9	24	11	6	4	5	0	0	6	4	4	14	9	0	10	10	3	11	15	7	10	12	10	21	6	3	2	7	1	14	0	5	8	10	4	15	12	7	7	8	24	1	4	5	13	4	6
D_0__Bacteria;D_1__Firmicutes;D_2__Clostridia;D_3__Clostridiales;D_4__Lachnospiraceae;D_5__Lachnospiraceae UCG-010	0	0	0	0	0	1	0	0	0	0	0	0	0	0	0	0	0	0	0	0	0	0	0	0	0	0	0	0	0	0	0	0	0	0	0	0	0	1	0	0	0	0	0	0	0	0	0	0	0
D_0__Bacteria;D_1__Firmicutes;D_2__Clostridia;D_3__Clostridiales;D_4__Lachnospiraceae;D_5__Marvinbryantia	5	19	19	30	27	24	25	9	15	27	18	8	13	19	13	41	14	27	2	27	24	22	25	32	22	23	7	6	15	9	18	0	18	16	19	6	37	44	36	47	17	38	14	27	1	5	6	7	6
D_0__Bacteria;D_1__Firmicutes;D_2__Clostridia;D_3__Clostridiales;D_4__Lachnospiraceae;D_5__Roseburia	9	20	20	51	11	7	9	15	11	18	39	58	94	245	70	16	73	71	17	28	18	20	6	17	6	20	49	24	16	21	26	14	6	13	12	212	9	20	16	14	35	30	78	9	115	16	43	10	36
D_0__Bacteria;D_1__Firmicutes;D_2__Clostridia;D_3__Clostridiales;D_4__Lachnospiraceae;D_5__Tyzzerella	0	0	2	0	0	1	0	0	0	0	2	1	3	1	0	0	0	0	1	0	0	0	0	4	0	2	0	0	0	0	0	2	0	1	1	0	0	0	0	0	0	3	0	0	0	0	2	0	1
D_0__Bacteria;D_1__Firmicutes;D_2__Clostridia;D_3__Clostridiales;D_4__Lachnospiraceae;D_5__Tyzzerella 3	0	2	2	0	0	4	2	0	0	7	2	0	7	2	1	1	0	0	2	0	0	0	0	6	0	0	0	2	0	0	0	6	0	3	3	1	1	3	1	1	3	2	2	1	0	8	2	3	7
D_0__Bacteria;D_1__Firmicutes;D_2__Clostridia;D_3__Clostridiales;D_4__Lachnospiraceae;D_5__[Eubacterium] xylanophilum group	35	18	33	33	6	5	8	6	2	12	21	37	32	25	8	11	28	23	0	9	30	9	6	5	4	6	7	7	3	2	2	9	7	7	7	6	1	1	0	1	0	0	0	0	7	12	13	9	16
D_0__Bacteria;D_1__Firmicutes;D_2__Clostridia;D_3__Clostridiales;D_4__Lachnospiraceae;D_5__uncultured	26	9	11	36	4	11	12	6	6	0	10	16	10	22	5	7	6	11	8	7	15	7	10	0	0	0	2	6	4	0	8	18	6	13	8	13	4	3	8	5	3	6	4	0	10	22	12	16	19
D_0__Bacteria;D_1__Firmicutes;D_2__Clostridia;D_3__Clostridiales;D_4__Lachnospiraceae;__	361	153	294	326	97	169	137	236	95	97	180	165	159	262	109	39	98	101	222	52	131	75	36	85	55	88	218	182	92	58	121	305	150	215	185	255	103	155	118	86	185	246	385	78	269	211	202	130	190
D_0__Bacteria;D_1__Firmicutes;D_2__Clostridia;D_3__Clostridiales;D_4__Peptococcaceae;D_5__Peptococcus	0	0	0	0	0	1	0	1	0	0	1	1	0	1	0	0	0	0	1	0	0	0	0	0	0	0	0	0	0	0	0	0	0	0	0	1	0	0	0	0	0	0	0	0	0	0	0	0	0
D_0__Bacteria;D_1__Firmicutes;D_2__Clostridia;D_3__Clostridiales;D_4__Peptococcaceae;D_5__uncultured	5	2	0	2	0	1	0	3	0	0	4	2	4	3	2	2	4	5	2	1	6	1	1	4	0	2	2	1	1	2	1	5	0	0	2	2	1	3	2	1	0	3	2	0	4	3	3	2	5
D_0__Bacteria;D_1__Firmicutes;D_2__Clostridia;D_3__Clostridiales;D_4__Ruminococcaceae;D_5__Anaerotruncus	8	1	4	19	4	20	4	13	5	2	10	5	7	22	3	4	12	6	11	2	2	0	3	5	3	2	12	5	8	5	5	5	0	7	5	24	11	10	12	5	12	8	15	4	16	9	11	6	16
D_0__Bacteria;D_1__Firmicutes;D_2__Clostridia;D_3__Clostridiales;D_4__Ruminococcaceae;D_5__Angelakisella	3	0	0	0	0	4	0	0	0	0	0	0	0	1	0	0	0	0	1	0	1	0	0	2	0	0	0	0	0	0	0	0	3	0	0	0	0	0	0	0	0	0	0	0	0	0	0	0	0
D_0__Bacteria;D_1__Firmicutes;D_2__Clostridia;D_3__Clostridiales;D_4__Ruminococcaceae;D_5__Butyricicoccus	48	11	16	55	7	19	5	19	10	2	9	20	14	35	17	4	13	22	20	8	25	6	14	23	9	8	3	8	1	1	2	0	0	0	0	17	2	4	3	2	11	19	15	5	9	8	6	4	11
D_0__Bacteria;D_1__Firmicutes;D_2__Clostridia;D_3__Clostridiales;D_4__Ruminococcaceae;D_5__Candidatus Soleaferrea	0	2	0	0	2	0	1	0	1	0	1	0	0	0	0	0	0	0	1	0	0	0	0	0	0	0	0	0	0	0	0	0	0	0	0	0	0	0	0	0	0	0	0	0	0	0	0	0	0
D_0__Bacteria;D_1__Firmicutes;D_2__Clostridia;D_3__Clostridiales;D_4__Ruminococcaceae;D_5__GCA-900066225	0	0	0	0	0	0	0	0	0	0	0	0	0	2	0	0	0	0	0	0	0	0	0	0	0	0	1	1	0	0	0	0	0	0	0	1	0	0	0	0	0	0	0	0	0	0	0	0	0
D_0__Bacteria;D_1__Firmicutes;D_2__Clostridia;D_3__Clostridiales;D_4__Ruminococcaceae;D_5__Harryflintia	0	0	0	0	0	0	0	1	0	0	0	0	0	3	0	0	0	0	0	0	0	0	0	0	0	0	0	0	0	0	0	0	0	0	0	4	0	0	0	0	0	0	0	0	0	1	0	0	0
D_0__Bacteria;D_1__Firmicutes;D_2__Clostridia;D_3__Clostridiales;D_4__Ruminococcaceae;D_5__Intestinimonas	3	0	0	2	0	2	0	0	0	0	0	2	0	4	0	0	0	0	0	0	1	3	0	0	0	0	0	0	0	0	0	0	0	0	0	4	0	0	0	0	0	0	0	0	3	3	2	0	5
D_0__Bacteria;D_1__Firmicutes;D_2__Clostridia;D_3__Clostridiales;D_4__Ruminococcaceae;D_5__Negativibacillus	0	0	1	0	0	2	3	0	0	0	0	0	1	0	0	0	0	0	0	0	1	0	0	0	0	0	0	0	0	0	0	0	0	0	0	0	0	0	0	0	0	0	0	0	0	0	0	0	0
D_0__Bacteria;D_1__Firmicutes;D_2__Clostridia;D_3__Clostridiales;D_4__Ruminococcaceae;D_5__Oscillibacter	50	13	11	26	4	14	8	7	7	6	5	4	4	13	0	0	0	12	19	3	19	4	7	1	0	0	13	9	1	8	7	21	13	14	4	22	3	6	2	1	0	10	21	5	10	7	6	6	6
D_0__Bacteria;D_1__Firmicutes;D_2__Clostridia;D_3__Clostridiales;D_4__Ruminococcaceae;D_5__Ruminiclostridium	80	24	34	42	21	32	32	31	21	6	24	19	27	38	11	3	17	26	31	16	31	22	8	35	13	9	27	35	14	17	21	24	27	37	24	23	19	18	13	15	20	29	26	2	53	30	34	22	36
D_0__Bacteria;D_1__Firmicutes;D_2__Clostridia;D_3__Clostridiales;D_4__Ruminococcaceae;D_5__Ruminiclostridium 5	11	21	27	41	10	9	25	15	14	1	16	14	17	31	39	13	48	38	16	12	17	9	18	17	15	16	9	22	15	2	14	2	5	3	3	32	7	11	15	12	0	7	15	2	9	10	19	12	14
D_0__Bacteria;D_1__Firmicutes;D_2__Clostridia;D_3__Clostridiales;D_4__Ruminococcaceae;D_5__Ruminiclostridium 6	15	6	14	13	1	3	3	2	0	0	3	3	1	4	4	4	12	3	0	0	2	2	0	0	0	0	10	3	4	1	2	9	2	10	0	12	1	1	2	0	0	4	2	0	3	0	1	2	1
D_0__Bacteria;D_1__Firmicutes;D_2__Clostridia;D_3__Clostridiales;D_4__Ruminococcaceae;D_5__Ruminiclostridium 9	20	0	2	14	3	6	12	6	3	3	6	8	3	7	14	3	0	13	5	3	8	5	4	5	0	0	7	10	3	2	5	13	0	11	0	9	4	5	5	4	7	0	14	0	4	9	4	5	20
D_0__Bacteria;D_1__Firmicutes;D_2__Clostridia;D_3__Clostridiales;D_4__Ruminococcaceae;D_5__Ruminococcaceae NK4A214 group	2	3	2	0	1	1	3	5	4	0	3	1	3	1	0	3	0	0	0	2	0	0	0	0	0	0	0	0	1	1	0	0	0	0	0	0	0	0	0	1	0	0	0	0	2	1	0	1	0
D_0__Bacteria;D_1__Firmicutes;D_2__Clostridia;D_3__Clostridiales;D_4__Ruminococcaceae;D_5__Ruminococcaceae UCG-003	0	2	0	4	0	2	1	0	0	0	0	0	0	0	0	8	5	6	5	0	0	0	0	6	11	0	1	2	0	0	0	12	10	7	2	0	7	3	2	3	8	0	18	0	2	17	18	9	6
D_0__Bacteria;D_1__Firmicutes;D_2__Clostridia;D_3__Clostridiales;D_4__Ruminococcaceae;D_5__Ruminococcaceae UCG-004	1	0	0	0	0	1	2	2	2	0	2	2	4	3	0	0	0	0	0	0	0	0	0	0	2	4	2	2	3	0	0	0	0	0	0	3	1	9	4	1	0	0	0	0	1	3	2	0	0
D_0__Bacteria;D_1__Firmicutes;D_2__Clostridia;D_3__Clostridiales;D_4__Ruminococcaceae;D_5__Ruminococcaceae UCG-005	3	0	0	0	0	1	2	3	2	0	0	2	3	0	7	0	1	6	2	0	0	2	0	0	0	0	2	5	2	0	1	0	0	0	0	0	0	2	0	1	0	0	6	0	0	0	0	0	1
D_0__Bacteria;D_1__Firmicutes;D_2__Clostridia;D_3__Clostridiales;D_4__Ruminococcaceae;D_5__Ruminococcaceae UCG-009	3	4	3	1	0	4	2	2	2	0	2	1	0	0	3	1	0	4	4	2	2	1	0	3	2	0	4	6	3	1	2	2	0	0	0	1	1	2	3	1	0	2	9	0	2	4	5	2	1
D_0__Bacteria;D_1__Firmicutes;D_2__Clostridia;D_3__Clostridiales;D_4__Ruminococcaceae;D_5__Ruminococcaceae UCG-010	0	0	0	0	0	0	0	0	0	0	3	0	0	0	0	0	0	0	0	0	0	1	0	0	0	0	1	0	0	1	0	0	0	0	1	0	1	0	0	0	3	0	0	0	0	0	1	0	0
D_0__Bacteria;D_1__Firmicutes;D_2__Clostridia;D_3__Clostridiales;D_4__Ruminococcaceae;D_5__Ruminococcaceae UCG-013	3	4	4	3	3	6	8	3	12	1	1	6	2	4	11	6	11	12	2	1	7	2	10	12	8	3	1	1	9	2	0	0	0	2	6	0	2	9	10	3	5	7	0	6	3	2	2	1	0
D_0__Bacteria;D_1__Firmicutes;D_2__Clostridia;D_3__Clostridiales;D_4__Ruminococcaceae;D_5__Ruminococcaceae UCG-014	126	130	115	84	166	98	112	145	181	31	60	133	74	67	185	107	160	170	93	271	273	198	253	107	84	110	118	110	153	137	130	63	15	31	58	93	70	78	98	77	85	67	49	111	140	47	149	112	111
D_0__Bacteria;D_1__Firmicutes;D_2__Clostridia;D_3__Clostridiales;D_4__Ruminococcaceae;D_5__Ruminococcus 1	37	47	18	4	9	23	58	27	7	25	69	22	8	11	29	94	36	30	29	44	74	46	21	40	20	46	5	43	32	23	30	25	96	44	18	11	60	26	9	11	35	41	21	13	5	42	24	24	21
D_0__Bacteria;D_1__Firmicutes;D_2__Clostridia;D_3__Clostridiales;D_4__Ruminococcaceae;D_5__UBA1819	1	7	6	7	1	1	1	1	2	2	0	1	0	0	4	2	9	9	0	0	0	0	0	0	0	0	0	0	1	1	0	5	1	0	2	9	1	4	2	1	5	4	5	1	1	0	1	0	0
D_0__Bacteria;D_1__Firmicutes;D_2__Clostridia;D_3__Clostridiales;D_4__Ruminococcaceae;D_5__[Eubacterium] coprostanoligenes group	0	15	9	3	13	5	10	4	6	0	10	13	11	8	8	12	5	2	0	16	2	11	6	8	7	16	0	11	7	12	14	3	3	1	8	0	10	5	6	9	3	6	5	7	0	14	6	10	17
D_0__Bacteria;D_1__Firmicutes;D_2__Clostridia;D_3__Clostridiales;D_4__Ruminococcaceae;D_5__uncultured	12	2	7	4	2	3	1	1	0	0	6	3	6	1	6	0	6	4	1	4	0	2	0	2	0	0	0	0	2	0	0	0	0	0	0	0	1	0	0	0	0	0	0	0	0	3	0	0	2
D_0__Bacteria;D_1__Firmicutes;D_2__Clostridia;D_3__Clostridiales;D_4__Ruminococcaceae;__	58	26	33	29	11	41	27	25	25	2	26	15	22	28	24	10	6	14	21	13	17	14	14	22	18	11	24	22	16	8	25	47	26	32	18	33	11	17	29	10	19	44	52	9	37	29	22	20	18
D_0__Bacteria;D_1__Firmicutes;D_2__Erysipelotrichia;D_3__Erysipelotrichales;D_4__Erysipelotrichaceae;D_5__Asteroleplasma	0	0	0	0	0	0	0	0	0	0	0	0	0	0	0	0	0	0	0	0	0	0	0	0	0	0	0	0	0	0	0	0	0	0	0	0	0	0	0	0	0	0	0	0	0	0	0	0	0
D_0__Bacteria;D_1__Firmicutes;D_2__Erysipelotrichia;D_3__Erysipelotrichales;D_4__Erysipelotrichaceae;D_5__Candidatus Stoquefichus	0	2	5	2	5	7	3	3	2	2	7	5	8	3	3	3	0	2	1	2	7	5	6	5	5	1	2	10	16	10	12	0	2	0	4	2	5	2	8	5	0	4	0	7	3	4	7	9	2
D_0__Bacteria;D_1__Firmicutes;D_2__Erysipelotrichia;D_3__Erysipelotrichales;D_4__Erysipelotrichaceae;D_5__Erysipelatoclostridium	0	0	0	0	0	1	0	0	0	0	0	0	0	0	0	0	0	0	0	0	0	0	0	0	0	0	0	0	0	0	0	0	0	0	0	0	0	0	0	0	0	0	0	0	0	0	0	0	0
D_0__Bacteria;D_1__Firmicutes;D_2__Erysipelotrichia;D_3__Erysipelotrichales;D_4__Erysipelotrichaceae;D_5__Faecalibaculum	0	1	1	2	0	0	3	0	1	0	31	2	25	4	6	30	1	14	0	2	1	0	7	7	62	26	1	3	8	6	10	0	0	0	0	2	9	11	3	36	0	9	0	3	0	4	1	5	1
D_0__Bacteria;D_1__Firmicutes;D_2__Erysipelotrichia;D_3__Erysipelotrichales;D_4__Erysipelotrichaceae;D_5__Turicibacter	0	0	0	0	0	0	0	0	0	0	0	0	0	0	0	0	0	0	0	0	0	0	0	0	0	0	0	0	0	0	0	0	0	0	0	0	0	2	0	0	0	0	0	0	0	0	0	0	0
D_0__Bacteria;D_1__Firmicutes;D_2__Erysipelotrichia;D_3__Erysipelotrichales;D_4__Erysipelotrichaceae;D_5__uncultured	5	8	9	13	3	14	23	28	20	0	2	0	5	0	0	0	3	0	14	10	8	4	4	1	2	0	9	4	6	1	5	0	0	0	1	6	4	1	2	1	0	4	1	4	6	1	0	0	0
D_0__Bacteria;D_1__Firmicutes;D_2__Erysipelotrichia;D_3__Erysipelotrichales;D_4__Erysipelotrichaceae;D_5__uncultured bacterium	0	0	0	0	0	1	0	2	0	0	1	0	0	0	0	0	0	2	0	0	1	0	0	0	0	0	3	3	4	4	2	0	0	0	0	2	0	2	3	1	0	0	1	0	0	1	2	1	2
D_0__Bacteria;D_1__Firmicutes;D_2__Erysipelotrichia;D_3__Erysipelotrichales;D_4__Erysipelotrichaceae;__	0	0	0	0	0	0	0	0	0	0	0	0	0	0	0	0	0	0	0	0	0	0	0	0	0	0	0	0	0	0	0	0	0	0	0	0	0	0	0	0	0	0	0	0	0	0	0	0	0
D_0__Bacteria;D_1__Firmicutes;D_2__Negativicutes;D_3__Selenomonadales;D_4__Veillonellaceae;D_5__Veillonella	0	0	0	0	0	0	0	0	0	0	0	0	0	0	0	0	0	0	0	0	0	0	0	0	0	0	0	0	0	0	0	0	0	0	0	0	0	0	0	0	0	0	0	0	0	0	0	0	0
D_0__Bacteria;D_1__Fusobacteria;D_2__Fusobacteriia;D_3__Fusobacteriales;D_4__Fusobacteriaceae;D_5__Fusobacterium	0	0	0	0	0	0	0	0	0	0	0	0	0	0	0	0	0	0	0	0	0	0	0	0	0	0	0	0	0	0	0	0	0	0	0	0	0	0	0	0	0	0	0	0	0	0	0	0	0
D_0__Bacteria;D_1__Patescibacteria;D_2__Saccharimonadia;D_3__Saccharimonadales;D_4__Saccharimonadaceae;D_5__Candidatus Saccharimonas	3	0	0	1	0	2	3	0	2	0	0	0	0	0	3	0	4	3	0	1	2	1	0	16	2	13	3	0	1	0	0	0	0	0	0	1	3	0	1	1	0	0	3	1	0	0	2	1	0
D_0__Bacteria;D_1__Proteobacteria;D_2__Alphaproteobacteria;D_3__Rhodospirillales;D_4__uncultured;D_5__Azospirillum sp. 47_25	0	0	2	2	1	1	4	0	2	0	1	1	0	0	0	9	0	1	0	5	2	0	5	0	0	0	0	0	3	0	0	0	0	0	0	0	1	0	2	2	0	0	0	0	0	1	6	2	1
D_0__Bacteria;D_1__Proteobacteria;D_2__Alphaproteobacteria;D_3__Rhodospirillales;D_4__uncultured;D_5__unidentified rumen bacterium RF32	0	0	0	0	0	0	0	0	0	0	0	0	0	0	0	0	0	0	0	0	0	0	0	0	0	0	0	0	0	0	0	0	0	0	0	0	0	0	0	0	0	0	0	0	0	0	0	0	0
D_0__Bacteria;D_1__Proteobacteria;D_2__Deltaproteobacteria;D_3__Desulfovibrionales;D_4__Desulfovibrionaceae;D_5__Bilophila	0	0	0	4	0	1	0	1	0	0	3	2	1	2	0	0	3	0	0	0	1	0	0	0	0	0	2	0	0	0	0	0	0	1	0	0	0	0	0	0	0	0	0	0	0	0	0	0	0
D_0__Bacteria;D_1__Proteobacteria;D_2__Deltaproteobacteria;D_3__Desulfovibrionales;D_4__Desulfovibrionaceae;D_5__Desulfovibrio	15	1	1	26	0	0	1	7	0	0	2	2	3	23	18	4	30	18	9	0	1	0	1	4	2	8	6	2	2	0	1	16	5	5	6	27	0	2	1	0	4	5	14	0	11	20	9	4	14
D_0__Bacteria;D_1__Proteobacteria;D_2__Deltaproteobacteria;D_3__Desulfovibrionales;D_4__Desulfovibrionaceae;D_5__uncultured	13	11	12	26	7	13	23	17	9	0	17	12	6	4	8	8	23	11	9	12	10	2	2	5	3	18	1	11	7	2	7	3	1	3	3	15	3	21	7	5	5	11	7	1	1	5	3	2	1
D_0__Bacteria;D_1__Proteobacteria;D_2__Gammaproteobacteria;D_3__Betaproteobacteriales;D_4__Burkholderiaceae;D_5__Parasutterella	2	3	15	16	15	9	22	2	19	6	18	16	8	4	19	14	17	16	5	8	13	8	22	24	30	18	15	5	26	9	25	4	21	11	21	25	15	18	32	16	3	26	8	30	11	21	17	14	21
D_0__Bacteria;D_1__Proteobacteria;D_2__Gammaproteobacteria;D_3__Betaproteobacteriales;D_4__Neisseriaceae;D_5__Neisseria	0	0	0	0	0	0	0	0	0	0	0	0	0	0	0	0	0	0	0	0	0	0	0	0	0	0	0	0	0	0	0	0	0	0	0	0	0	0	0	0	0	0	0	0	0	0	0	0	0
D_0__Bacteria;D_1__Proteobacteria;D_2__Gammaproteobacteria;D_3__Enterobacteriales;D_4__Enterobacteriaceae;D_5__Escherichia-Shigella	0	0	0	0	0	0	0	0	0	0	0	0	0	0	0	0	0	0	0	0	0	0	0	0	0	0	0	0	0	0	0	0	0	0	0	0	0	0	0	0	0	0	0	0	0	0	0	0	0
D_0__Bacteria;D_1__Proteobacteria;D_2__Gammaproteobacteria;D_3__Pasteurellales;D_4__Pasteurellaceae;D_5__Haemophilus	0	0	0	0	0	0	0	0	0	0	0	0	0	0	0	0	0	0	0	0	0	0	0	0	0	0	0	0	0	0	0	0	0	0	0	0	0	0	0	0	0	0	0	0	0	0	0	0	0
D_0__Bacteria;D_1__Tenericutes;D_2__Mollicutes;D_3__Anaeroplasmatales;D_4__Anaeroplasmataceae;D_5__Anaeroplasma	7	8	12	9	7	14	10	17	16	7	25	15	23	23	8	10	19	14	34	9	13	17	8	17	14	22	22	15	14	5	12	8	17	6	4	26	24	10	9	14	13	24	9	6	13	31	14	25	31
D_0__Bacteria;D_1__Tenericutes;D_2__Mollicutes;D_3__Mollicutes RF39;D_4__metagenome;D_5__metagenome	0	0	0	0	0	0	0	0	0	0	0	0	0	0	0	0	0	0	0	0	0	0	0	0	0	0	0	0	0	0	0	0	0	0	1	0	0	0	0	0	0	0	0	0	0	0	0	0	0
D_0__Bacteria;D_1__Tenericutes;D_2__Mollicutes;D_3__Mollicutes RF39;D_4__uncultured Firmicutes bacterium;D_5__uncultured Firmicutes bacterium	0	0	0	0	0	2	0	0	1	0	0	1	0	0	0	0	0	0	0	0	0	0	0	0	0	0	0	0	0	0	0	0	0	1	0	1	0	0	0	0	0	0	0	0	1	3	2	1	0
D_0__Bacteria;D_1__Tenericutes;D_2__Mollicutes;D_3__Mollicutes RF39;D_4__uncultured Lachnospiraceae bacterium;D_5__uncultured Lachnospiraceae bacterium	0	0	0	0	0	0	4	0	0	0	0	0	0	0	0	0	0	0	1	0	0	0	0	0	0	0	0	0	1	0	0	0	0	0	0	0	0	0	0	0	0	0	0	0	0	0	0	0	0
D_0__Bacteria;D_1__Tenericutes;D_2__Mollicutes;D_3__Mollicutes RF39;D_4__uncultured bacterium;D_5__uncultured bacterium	0	5	8	3	7	3	7	2	3	0	4	13	7	3	6	5	9	10	0	0	1	1	2	17	10	12	2	0	1	0	3	0	0	0	0	1	7	6	5	1	11	6	3	13	0	1	2	0	0
D_0__Bacteria;D_1__Tenericutes;D_2__Mollicutes;D_3__Mollicutes RF39;D_4__unidentified;D_5__unidentified	0	2	0	0	1	0	0	0	0	0	0	0	0	0	0	0	0	0	0	0	0	0	0	0	0	0	0	0	0	0	1	0	0	0	0	1	2	2	3	2	3	0	0	0	0	0	0	0	0
D_0__Bacteria;D_1__Tenericutes;D_2__Mollicutes;D_3__Mollicutes RF39;__;__	0	0	0	0	1	2	3	6	5	0	0	0	0	2	0	0	0	3	1	3	0	3	6	1	0	1	0	0	0	0	0	12	0	2	12	1	0	5	0	1	0	8	5	4	1	0	4	0	1
D_0__Bacteria;D_1__Verrucomicrobia;D_2__Verrucomicrobiae;D_3__Verrucomicrobiales;D_4__Akkermansiaceae;D_5__Akkermansia	0	0	0	0	0	0	0	0	0	0	25	7	5	1	19	221	47	43	0	0	0	0	0	0	0	0	0	0	0	0	0	0	0	0	0	0	0	0	0	0	0	0	0	0	0	0	0	0	0
D_0__Bacteria;__;__;__;__;__	0	0	0	0	0	0	0	0	0	0	0	0	0	0	0	0	0	0	0	0	0	0	0	0	0	0	0	0	0	0	0	0	0	0	0	0	0	0	0	0	0	0	0	0	0	0	0	0	0
[truncated: 567 more columns]
