# Supplementary material for: The gut microbiota predicts and time-restricted feeding delays experimental colitis
Source: Gut Microbes. 2025 Jan 22;17(1):2453019. doi: 10.1080/19490976.2025.2453019 (PMC11758946; doi:10.1080/19490976.2025.2453019)
Supplement: Supplemental Material [file KGMI_A_2453019_SM1900.zip › SupplementaryTableS2_Metadata.xlsx]

## Sheet: Sheet1
Table S2. Metadata for E.2 and E.3
SampleID	mouse	Week	Experiment	Genotype	Timepoint	Clock_disruption	Colitis_development	Time_restricted_feeding	Days_until_withdrawal	Days_until_first_symptoms
321-0	321	0	E.2	WT	ZT3	No	No	No
321-02-03	321	2	E.2	WT	ZT21	No	No	No
321-14-02	321	14	E.2	WT	ZT21	No	No	No
321-14-08	321	14	E.2	WT	ZT3	No	No	No
321-14-14	321	14	E.2	WT	ZT9	No	No	No
321-14-20	321	14	E.2	WT	ZT15	No	No	No
321-2-09	321	2	E.2	WT	ZT3	No	No	No
321-2-15	321	2	E.2	WT	ZT9	No	No	No
321-2-21	321	2	E.2	WT	ZT15	No	No	No
330-0	330	0	E.2	WT	ZT3	No	No	No
330-14-02	330	14	E.2	WT	ZT21	No	No	No
330-14-08	330	14	E.2	WT	ZT3	No	No	No
330-14-14	330	14	E.2	WT	ZT9	No	No	No
330-14-20	330	14	E.2	WT	ZT15	No	No	No
330-2-03	330	2	E.2	WT	ZT21	No	No	No
330-2-09	330	2	E.2	WT	ZT3	No	No	No
330-2-15	330	2	E.2	WT	ZT9	No	No	No
330-2-21	330	2	E.2	WT	ZT15	No	No	No
332-0	332	0	E.2	WT	ZT3	No	No	No
332-14-02	332	14	E.2	WT	ZT21	Yes	No	No
332-14-08	332	14	E.2	WT	ZT3	Yes	No	No
332-14-14	332	14	E.2	WT	ZT9	Yes	No	No
332-14-20	332	14	E.2	WT	ZT15	Yes	No	No
332-2-03	332	2	E.2	WT	ZT21	No	No	No
332-2-09	332	2	E.2	WT	ZT3	No	No	No
332-2-15	332	2	E.2	WT	ZT9	No	No	No
332-2-21	332	2	E.2	WT	ZT15	No	No	No
332-G-08	332	G	E.2	WT	ZT3	Yes	No	No
332-G-14	332	G	E.2	WT	ZT9	Yes	No	No
332-G-20	332	G	E.2	WT	ZT15	Yes	No	No
345-0	345	0	E.2	WT	ZT3	No	No	No
345-14-02	345	14	E.2	WT	ZT21	Yes	No	No
345-14-08	345	14	E.2	WT	ZT3	Yes	No	No
345-14-14	345	14	E.2	WT	ZT9	Yes	No	No
345-14-20	345	14	E.2	WT	ZT15	Yes	No	No
345-2-03	345	2	E.2	WT	ZT21	No	No	No
345-2-09	345	2	E.2	WT	ZT3	No	No	No
345-2-15	345	2	E.2	WT	ZT9	No	No	No
345-2-21	345	2	E.2	WT	ZT15	No	No	No
345-D-02	345	D	E.2	WT	ZT21	Yes	No	No
345-D-08	345	D	E.2	WT	ZT3	Yes	No	No
345-D-14	345	D	E.2	WT	ZT9	Yes	No	No
345-D-20	345	D	E.2	WT	ZT15	Yes	No	No
345-E-02	345	E	E.2	WT	ZT21	Yes	No	No
345-E-08	345	E	E.2	WT	ZT3	Yes	No	No
345-E-14	345	E	E.2	WT	ZT9	Yes	No	No
345-E-20	345	E	E.2	WT	ZT15	Yes	No	No
346-0	346	0	E.2	WT	ZT3	No	No	No
346-14-02	346	14	E.2	WT	ZT21	No	No	No
346-14-08	346	14	E.2	WT	ZT3	No	No	No
346-14-14	346	14	E.2	WT	ZT9	No	No	No
346-14-20	346	14	E.2	WT	ZT15	No	No	No
346-2-03	346	2	E.2	WT	ZT21	No	No	No
346-2-09	346	2	E.2	WT	ZT3	No	No	No
346-2-15	346	2	E.2	WT	ZT9	No	No	No
346-2-21	346	2	E.2	WT	ZT15	No	No	No
347-0	347	0	E.2	WT	ZT3	No	No	No
347-14-02	347	14	E.2	WT	ZT21	Yes	No	No
347-14-08	347	14	E.2	WT	ZT3	Yes	No	No
347-14-14	347	14	E.2	WT	ZT9	Yes	No	No
347-14-20	347	14	E.2	WT	ZT15	Yes	No	No
347-2-03	347	2	E.2	WT	ZT21	No	No	No
347-2-09	347	2	E.2	WT	ZT3	No	No	No
347-2-15	347	2	E.2	WT	ZT9	No	No	No
347-2-21	347	2	E.2	WT	ZT15	No	No	No
347-A-03	347	A	E.2	WT	ZT21	Yes	No	No
347-A-09	347	A	E.2	WT	ZT3	Yes	No	No
347-A-15	347	A	E.2	WT	ZT9	Yes	No	No
347-A-21	347	A	E.2	WT	ZT15	Yes	No	No
348-0	348	0	E.2	WT	ZT3	No	No	No
348-14-02	348	14	E.2	WT	ZT21	No	No	No
348-14-08	348	14	E.2	WT	ZT3	No	No	No
348-14-14	348	14	E.2	WT	ZT9	No	No	No
348-14-20	348	14	E.2	WT	ZT15	No	No	No
348-2-03	348	2	E.2	WT	ZT21	No	No	No
348-2-09	348	2	E.2	WT	ZT3	No	No	No
348-2-15	348	2	E.2	WT	ZT9	No	No	No
348-2-21	348	2	E.2	WT	ZT15	No	No	No
349-0	349	0	E.2	WT	ZT3	No	No	No
349-14-02	349	14	E.2	WT	ZT21	Yes	No	No
349-14-08	349	14	E.2	WT	ZT3	Yes	No	No
349-14-14	349	14	E.2	WT	ZT9	Yes	No	No
349-14-20	349	14	E.2	WT	ZT15	Yes	No	No
349-2-03	349	2	E.2	WT	ZT21	No	No	No
349-2-09	349	2	E.2	WT	ZT3	No	No	No
349-2-15	349	2	E.2	WT	ZT9	No	No	No
349-2-21	349	2	E.2	WT	ZT15	No	No	No
355-0	355	0	E.2	WT	ZT3	No	No	No
355-14-02	355	14	E.2	WT	ZT21	No	No	No
355-14-08	355	14	E.2	WT	ZT3	No	No	No
355-14-14	355	14	E.2	WT	ZT9	No	No	No
355-14-20	355	14	E.2	WT	ZT15	No	No	No
355-2-03	355	2	E.2	WT	ZT21	No	No	No
355-2-09	355	2	E.2	WT	ZT3	No	No	No
355-2-15	355	2	E.2	WT	ZT9	No	No	No
355-2-21	355	2	E.2	WT	ZT15	No	No	No
356-0	356	0	E.2	WT	ZT3	No	No	No
356-14-02	356	14	E.2	WT	ZT21	Yes	No	No
356-14-08	356	14	E.2	WT	ZT3	Yes	No	No
356-14-14	356	14	E.2	WT	ZT9	Yes	No	No
356-14-20	356	14	E.2	WT	ZT15	Yes	No	No
356-2-03	356	2	E.2	WT	ZT21	No	No	No
356-2-09	356	2	E.2	WT	ZT3	No	No	No
356-2-15	356	2	E.2	WT	ZT9	No	No	No
356-2-21	356	2	E.2	WT	ZT15	No	No	No
357-0	357	0	E.2	WT	ZT3	No	No	No
357-14-02	357	14	E.2	WT	ZT21	No	No	No
357-14-08	357	14	E.2	WT	ZT3	No	No	No
357-14-14	357	14	E.2	WT	ZT9	No	No	No
357-14-20	357	14	E.2	WT	ZT15	No	No	No
357-2-03	357	2	E.2	WT	ZT21	No	No	No
357-2-09	357	2	E.2	WT	ZT3	No	No	No
357-2-15	357	2	E.2	WT	ZT9	No	No	No
357-2-21	357	2	E.2	WT	ZT15	No	No	No
358-0	358	0	E.2	WT	ZT3	No	No	No
358-14-02	358	14	E.2	WT	ZT21	Yes	No	No
358-14-08	358	14	E.2	WT	ZT3	Yes	No	No
358-14-14	358	14	E.2	WT	ZT9	Yes	No	No
358-14-20	358	14	E.2	WT	ZT15	Yes	No	No
358-2-03	358	2	E.2	WT	ZT21	No	No	No
358-2-09	358	2	E.2	WT	ZT3	No	No	No
358-2-15	358	2	E.2	WT	ZT9	No	No	No
358-2-21	358	2	E.2	WT	ZT15	No	No	No
358-G-02	358	G	E.2	WT	ZT21	Yes	No	No
358-G-08	358	G	E.2	WT	ZT3	Yes	No	No
358-G-14	358	G	E.2	WT	ZT9	Yes	No	No
358-G-20	358	G	E.2	WT	ZT15	Yes	No	No
362-0	362	0	E.2	WT	ZT3	No	No	No
362-14-02	362	14	E.2	WT	ZT21	Yes	No	No
362-14-08	362	14	E.2	WT	ZT3	Yes	No	No
362-14-14	362	14	E.2	WT	ZT9	Yes	No	No
362-14-20	362	14	E.2	WT	ZT15	Yes	No	No
362-2-03	362	2	E.2	WT	ZT21	No	No	No
362-2-09	362	2	E.2	WT	ZT3	No	No	No
362-2-15	362	2	E.2	WT	ZT9	No	No	No
362-2-21	362	2	E.2	WT	ZT15	No	No	No
362-A-03	362	A	E.2	WT	ZT21	Yes	No	No
362-A-15	362	A	E.2	WT	ZT9	Yes	No	No
362-A-21	362	A	E.2	WT	ZT15	Yes	No	No
362-A-8	362	A	E.2	WT	ZT3	Yes	No	No
363-0	363	0	E.2	WT	ZT3	No	No	No
363-14-02	363	14	E.2	WT	ZT21	No	No	No
363-14-08	363	14	E.2	WT	ZT3	No	No	No
363-14-14	363	14	E.2	WT	ZT9	No	No	No
363-14-20	363	14	E.2	WT	ZT15	No	No	No
363-2-03	363	2	E.2	WT	ZT21	No	No	No
363-2-09	363	2	E.2	WT	ZT3	No	No	No
363-2-15	363	2	E.2	WT	ZT9	No	No	No
363-2-21	363	2	E.2	WT	ZT15	No	No	No
368-0	368	0	E.2	WT	ZT3	No	No	No
368-14-02	368	14	E.2	WT	ZT21	Yes	No	No
368-14-08	368	14	E.2	WT	ZT3	Yes	No	No
368-14-14	368	14	E.2	WT	ZT9	Yes	No	No
368-14-20	368	14	E.2	WT	ZT15	Yes	No	No
368-2-03	368	2	E.2	WT	ZT21	No	No	No
368-2-09	368	2	E.2	WT	ZT3	No	No	No
368-2-15	368	2	E.2	WT	ZT9	No	No	No
368-2-21	368	2	E.2	WT	ZT15	No	No	No
368-D-02	368	D	E.2	WT	ZT21	Yes	No	No
368-D-08	368	D	E.2	WT	ZT3	Yes	No	No
368-D-14	368	D	E.2	WT	ZT9	Yes	No	No
368-D-20	368	D	E.2	WT	ZT15	Yes	No	No
368-E-02	368	E	E.2	WT	ZT21	Yes	No	No
368-E-08	368	E	E.2	WT	ZT3	Yes	No	No
368-E-14	368	E	E.2	WT	ZT9	Yes	No	No
368-E-20	368	E	E.2	WT	ZT15	Yes	No	No
369-0	369	0	E.2	WT	ZT3	No	No	No
369-14-02	369	14	E.2	WT	ZT21	No	No	No
369-14-08	369	14	E.2	WT	ZT3	No	No	No
369-14-14	369	14	E.2	WT	ZT9	No	No	No
369-14-20	369	14	E.2	WT	ZT15	No	No	No
369-2-03	369	2	E.2	WT	ZT21	No	No	No
369-2-09	369	2	E.2	WT	ZT3	No	No	No
369-2-15	369	2	E.2	WT	ZT9	No	No	No
369-2-21	369	2	E.2	WT	ZT15	No	No	No
424-0	424	0	E.2	IL-10_KO	ZT3	No	No	No
424-14-02	424	14	E.2	IL-10_KO	ZT21	No	No	No
424-14-08	424	14	E.2	IL-10_KO	ZT3	No	No	No
424-14-14	424	14	E.2	IL-10_KO	ZT9	No	No	No
424-14-20	424	14	E.2	IL-10_KO	ZT15	No	No	No
424-2-03	424	2	E.2	IL-10_KO	ZT21	No	No	No
424-2-09	424	2	E.2	IL-10_KO	ZT3	No	No	No
424-2-15	424	2	E.2	IL-10_KO	ZT9	No	No	No
424-2-21	424	2	E.2	IL-10_KO	ZT15	No	No	No
425-0	425	0	E.2	IL-10_KO	ZT3	No	Yes	No	36	24
425-2-03	425	2	E.2	IL-10_KO	ZT21	No	Yes	No	26	14
425-2-09	425	2	E.2	IL-10_KO	ZT3	No	Yes	No	26	14
425-2-15	425	2	E.2	IL-10_KO	ZT9	No	Yes	No	26	14
425-2-21	425	2	E.2	IL-10_KO	ZT15	No	Yes	No	26	14
425-A-03	425	A	E.2	IL-10_KO	ZT21	Yes	Yes	No	4	-8
425-A-09	425	A	E.2	IL-10_KO	ZT3	Yes	Yes	No	4	-8
425-A-15	425	A	E.2	IL-10_KO	ZT9	Yes	Yes	No	4	-8
425-A-21	425	A	E.2	IL-10_KO	ZT15	Yes	Yes	No	4	-8
431-0	431	0	E.2	IL-10_KO	ZT3	No	No	No
431-14-02	431	14	E.2	IL-10_KO	ZT21	No	No	No
431-14-08	431	14	E.2	IL-10_KO	ZT3	No	No	No
431-14-14	431	14	E.2	IL-10_KO	ZT9	No	No	No
431-14-20	431	14	E.2	IL-10_KO	ZT15	No	No	No
431-2-03	431	2	E.2	IL-10_KO	ZT21	No	No	No
431-2-09	431	2	E.2	IL-10_KO	ZT3	No	No	No
431-2-15	431	2	E.2	IL-10_KO	ZT9	No	No	No
431-2-21	431	2	E.2	IL-10_KO	ZT15	No	No	No
432-0	432	0	E.2	IL-10_KO	ZT3	No	Yes	No	93	81
432-14-02	432	14	E.2	IL-10_KO	ZT21	Yes	Yes	No	0	-12
432-14-08	432	14	E.2	IL-10_KO	ZT3	Yes	Yes	No	0	-12
432-14-14	432	14	E.2	IL-10_KO	ZT9	Yes	Yes	No	0	-12
432-14-20	432	14	E.2	IL-10_KO	ZT15	Yes	Yes	No	0	-12
432-2-03	432	2	E.2	IL-10_KO	ZT21	No	Yes	No	83	71
432-2-09	432	2	E.2	IL-10_KO	ZT3	No	Yes	No	83	71
432-2-15	432	2	E.2	IL-10_KO	ZT9	No	Yes	No	83	71
432-2-21	432	2	E.2	IL-10_KO	ZT15	No	Yes	No	83	71
432-D-02	432	D	E.2	IL-10_KO	ZT21	Yes	Yes	No	42	30
432-D-08	432	D	E.2	IL-10_KO	ZT3	Yes	Yes	No	42	30
432-D-14	432	D	E.2	IL-10_KO	ZT9	Yes	Yes	No	42	30
432-D-20	432	D	E.2	IL-10_KO	ZT15	Yes	Yes	No	42	30
432-E-02	432	E	E.2	IL-10_KO	ZT21	Yes	Yes	No	47	25
432-E-08	432	E	E.2	IL-10_KO	ZT3	Yes	Yes	No	47	25
432-E-14	432	E	E.2	IL-10_KO	ZT9	Yes	Yes	No	47	25
432-E-20	432	E	E.2	IL-10_KO	ZT15	Yes	Yes	No	47	25
434-0	434	0	E.2	IL-10_KO	ZT3	No	No	No		35
434-14-02	434	14	E.2	IL-10_KO	ZT21	Yes	No	No		58
434-14-08	434	14	E.2	IL-10_KO	ZT3	Yes	No	No		58
434-14-14	434	14	E.2	IL-10_KO	ZT9	Yes	No	No		58
434-14-20	434	14	E.2	IL-10_KO	ZT15	Yes	No	No		58
434-2-03	434	2	E.2	IL-10_KO	ZT21	No	No	No		25
434-2-09	434	2	E.2	IL-10_KO	ZT3	No	No	No		25
434-2-15	434	2	E.2	IL-10_KO	ZT9	No	No	No		25
434-2-21	434	2	E.2	IL-10_KO	ZT15	No	No	No		25
438-0	438	0	E.2	IL-10_KO	ZT3	No	No	No
438-14-02	438	14	E.2	IL-10_KO	ZT21	No	No	No
438-14-08	438	14	E.2	IL-10_KO	ZT3	No	No	No
438-14-14	438	14	E.2	IL-10_KO	ZT9	No	No	No
438-14-20	438	14	E.2	IL-10_KO	ZT15	No	No	No
438-2-03	438	2	E.2	IL-10_KO	ZT21	No	No	No
438-2-09	438	2	E.2	IL-10_KO	ZT3	No	No	No
438-2-15	438	2	E.2	IL-10_KO	ZT9	No	No	No
438-2-21	438	2	E.2	IL-10_KO	ZT15	No	No	No
439-0	439	0	E.2	IL-10_KO	ZT3	No	No	No
439-14-02	439	14	E.2	IL-10_KO	ZT21	No	No	No
439-14-08	439	14	E.2	IL-10_KO	ZT3	No	No	No
439-14-14	439	14	E.2	IL-10_KO	ZT9	No	No	No
439-14-20	439	14	E.2	IL-10_KO	ZT15	No	No	No
439-2-03	439	2	E.2	IL-10_KO	ZT21	No	No	No
439-2-09	439	2	E.2	IL-10_KO	ZT3	No	No	No
439-2-15	439	2	E.2	IL-10_KO	ZT9	No	No	No
439-2-21	439	2	E.2	IL-10_KO	ZT15	No	No	No
440-0	440	0	E.2	IL-10_KO	ZT3	No	No	No		88
440-02-09	440	2	E.2	IL-10_KO	ZT3	No	No	No		78
440-14-02	440	14	E.2	IL-10_KO	ZT21	No	No	No		-5
440-14-08	440	14	E.2	IL-10_KO	ZT3	No	No	No		-5
440-14-14	440	14	E.2	IL-10_KO	ZT9	No	No	No		-5
440-14-20	440	14	E.2	IL-10_KO	ZT15	No	No	No		-5
440-2-03	440	2	E.2	IL-10_KO	ZT21	No	No	No		78
440-2-15	440	2	E.2	IL-10_KO	ZT9	No	No	No		78
440-2-21	440	2	E.2	IL-10_KO	ZT15	No	No	No		78
441-0	441	0	E.2	IL-10_KO	ZT3	No	No	No		37
441-14-02	441	14	E.2	IL-10_KO	ZT21	Yes	No	No		-56
441-14-08	441	14	E.2	IL-10_KO	ZT3	Yes	No	No		-56
441-14-14	441	14	E.2	IL-10_KO	ZT9	Yes	No	No		-56
441-14-20	441	14	E.2	IL-10_KO	ZT15	Yes	No	No		-56
441-2-03	441	2	E.2	IL-10_KO	ZT21	No	No	No		27
441-2-09	441	2	E.2	IL-10_KO	ZT3	No	No	No		27
441-2-15	441	2	E.2	IL-10_KO	ZT9	No	No	No		27
441-2-21	441	2	E.2	IL-10_KO	ZT15	No	No	No		27
442-0	442	0	E.2	IL-10_KO	ZT3	No	Yes	No	52	42
442-2-03	442	2	E.2	IL-10_KO	ZT21	No	Yes	No	42	32
442-2-09	442	2	E.2	IL-10_KO	ZT3	No	Yes	No	42	32
442-2-15	442	2	E.2	IL-10_KO	ZT9	No	Yes	No	42	32
442-2-21	442	2	E.2	IL-10_KO	ZT15	No	Yes	No	42	32
442-E-02	442	E	E.2	IL-10_KO	ZT21	Yes	Yes	No	2	-9
442-E-08	442	E	E.2	IL-10_KO	ZT3	Yes	Yes	No	2	-9
442-E-14	442	E	E.2	IL-10_KO	ZT9	Yes	Yes	No	2	-9
442-E-20	442	E	E.2	IL-10_KO	ZT15	Yes	Yes	No	2	-9
446-0	446	0	E.2	IL-10_KO	ZT3	No	No	No		49
446-14-02	446	14	E.2	IL-10_KO	ZT21	Yes	No	No		-44
446-14-08	446	14	E.2	IL-10_KO	ZT3	Yes	No	No		-44
446-14-14	446	14	E.2	IL-10_KO	ZT9	Yes	No	No		-44
446-14-20	446	14	E.2	IL-10_KO	ZT15	Yes	No	No		-44
446-2-03	446	2	E.2	IL-10_KO	ZT21	No	No	No		39
446-2-09	446	2	E.2	IL-10_KO	ZT3	No	No	No		39
446-2-15	446	2	E.2	IL-10_KO	ZT9	No	No	No		39
446-2-21	446	2	E.2	IL-10_KO	ZT15	No	No	No		39
446-G-02	446	G	E.2	IL-10_KO	ZT21	Yes	No	No		16
446-G-08	446	G	E.2	IL-10_KO	ZT3	Yes	No	No		16
446-G-14	446	G	E.2	IL-10_KO	ZT9	Yes	No	No		16
446-G-20	446	G	E.2	IL-10_KO	ZT15	Yes	No	No		16
448-0	448	0	E.2	IL-10_KO	ZT3	No	No	No
448-14-02	448	14	E.2	IL-10_KO	ZT21	No	No	No
448-14-08	448	14	E.2	IL-10_KO	ZT3	No	No	No
448-14-14	448	14	E.2	IL-10_KO	ZT9	No	No	No
448-14-20	448	14	E.2	IL-10_KO	ZT15	No	No	No
448-2-03	448	2	E.2	IL-10_KO	ZT21	No	No	No
448-2-09	448	2	E.2	IL-10_KO	ZT3	No	No	No
448-2-15	448	2	E.2	IL-10_KO	ZT9	No	No	No
448-2-21	448	2	E.2	IL-10_KO	ZT15	No	No	No
449-0	449	0	E.2	IL-10_KO	ZT3	No	Yes	No	59	42
449-02-03	449	2	E.2	IL-10_KO	ZT21	No	Yes	No	49	32
449-2-09	449	2	E.2	IL-10_KO	ZT3	No	Yes	No	49	32
449-2-15	449	2	E.2	IL-10_KO	ZT9	No	Yes	No	49	32
449-2-21	449	2	E.2	IL-10_KO	ZT15	No	Yes	No	49	32
449-D-02	449	D	E.2	IL-10_KO	ZT21	Yes	Yes	No	3	-14
449-D-08	449	D	E.2	IL-10_KO	ZT3	Yes	Yes	No	3	-14
449-D-14	449	D	E.2	IL-10_KO	ZT9	Yes	Yes	No	3	-14
449-D-20	449	D	E.2	IL-10_KO	ZT15	Yes	Yes	No	3	-14
449-E-02	449	E	E.2	IL-10_KO	ZT21	Yes	Yes	No	8	-9
449-E-08	449	E	E.2	IL-10_KO	ZT3	Yes	Yes	No	8	-9
449-E-14	449	E	E.2	IL-10_KO	ZT9	Yes	Yes	No	8	-9
449-E-20	449	E	E.2	IL-10_KO	ZT15	Yes	Yes	No	8	-9
456-0	456	0	E.2	IL-10_KO	ZT3	No	No	No
456-14-02	456	14	E.2	IL-10_KO	ZT21	Yes	No	No
456-14-08	456	14	E.2	IL-10_KO	ZT3	Yes	No	No
456-14-14	456	14	E.2	IL-10_KO	ZT9	Yes	No	No
456-14-20	456	14	E.2	IL-10_KO	ZT15	Yes	No	No
456-2-03	456	2	E.2	IL-10_KO	ZT21	No	No	No
456-2-09	456	2	E.2	IL-10_KO	ZT3	No	No	No
456-2-15	456	2	E.2	IL-10_KO	ZT9	No	No	No
456-2-21	456	2	E.2	IL-10_KO	ZT15	No	No	No
456-A-03	456	A	E.2	IL-10_KO	ZT21	Yes	No	No
456-A-09	456	A	E.2	IL-10_KO	ZT3	Yes	No	No
456-A-15	456	A	E.2	IL-10_KO	ZT9	Yes	No	No
456-A-21	456	A	E.2	IL-10_KO	ZT15	Yes	No	No
457-0	457	0	E.2	IL-10_KO	ZT3	No	Yes	No	70	44
457-2-03	457	2	E.2	IL-10_KO	ZT21	No	Yes	No	60	34
457-2-09	457	2	E.2	IL-10_KO	ZT3	No	Yes	No	60	34
457-2-15	457	2	E.2	IL-10_KO	ZT9	No	Yes	No	60	34
457-2-21	457	2	E.2	IL-10_KO	ZT15	No	Yes	No	60	34
457-G-02	457	G	E.2	IL-10_KO	ZT21	Yes	Yes	No	5	-21
457-G-08	457	G	E.2	IL-10_KO	ZT3	Yes	Yes	No	5	-21
457-G-14	457	G	E.2	IL-10_KO	ZT9	Yes	Yes	No	5	-21
457-G-20	457	G	E.2	IL-10_KO	ZT15	Yes	Yes	No	5	-21
458-0	458	0	E.2	IL-10_KO	ZT3	No	No	No
458-14-02	458	14	E.2	IL-10_KO	ZT21	No	No	No
458-14-08	458	14	E.2	IL-10_KO	ZT3	No	No	No
458-14-14	458	14	E.2	IL-10_KO	ZT9	No	No	No
458-14-20	458	14	E.2	IL-10_KO	ZT15	No	No	No
458-2-03	458	2	E.2	IL-10_KO	ZT21	No	No	No
458-2-09	458	2	E.2	IL-10_KO	ZT3	No	No	No
458-2-15	458	2	E.2	IL-10_KO	ZT9	No	No	No
458-2-21	458	2	E.2	IL-10_KO	ZT15	No	No	No
459-0	459	0	E.2	IL-10_KO	ZT3	No	No	No		79
459-14-02	459	14	E.2	IL-10_KO	ZT21	No	No	No		-15
459-14-08	459	14	E.2	IL-10_KO	ZT3	No	No	No		-15
459-14-14	459	14	E.2	IL-10_KO	ZT9	No	No	No		-15
459-14-20	459	14	E.2	IL-10_KO	ZT15	No	No	No		-15
459-2-03	459	2	E.2	IL-10_KO	ZT21	No	No	No		69
459-2-09	459	2	E.2	IL-10_KO	ZT3	No	No	No		69
459-2-15	459	2	E.2	IL-10_KO	ZT9	No	No	No		69
459-2-21	459	2	E.2	IL-10_KO	ZT15	No	No	No		69
460-0	460	0	E.2	IL-10_KO	ZT3	No	No	No		86
460-14-02	460	14	E.2	IL-10_KO	ZT21	Yes	No	No		-7
460-14-08	460	14	E.2	IL-10_KO	ZT3	Yes	No	No		-7
460-14-14	460	14	E.2	IL-10_KO	ZT9	Yes	No	No		-7
460-14-20	460	14	E.2	IL-10_KO	ZT15	Yes	No	No		-7
460-2-03	460	2	E.2	IL-10_KO	ZT21	No	No	No		76
460-2-09	460	2	E.2	IL-10_KO	ZT3	No	No	No		76
460-2-15	460	2	E.2	IL-10_KO	ZT9	No	No	No		76
460-2-21	460	2	E.2	IL-10_KO	ZT15	No	No	No		76
461-0	461	0	E.2	IL-10_KO	ZT3	No	No	No		39
461-14-02	461	14	E.2	IL-10_KO	ZT21	No	No	No		-54
461-14-08	461	14	E.2	IL-10_KO	ZT3	No	No	No		-54
461-14-14	461	14	E.2	IL-10_KO	ZT9	No	No	No		-54
461-14-20	461	14	E.2	IL-10_KO	ZT15	No	No	No		-54
461-2-03	461	2	E.2	IL-10_KO	ZT21	No	No	No		29
461-2-09	461	2	E.2	IL-10_KO	ZT3	No	No	No		29
461-2-15	461	2	E.2	IL-10_KO	ZT9	No	No	No		29
461-2-21	461	2	E.2	IL-10_KO	ZT15	No	No	No		29
MOCK-1	NA	NA	NA	NA	NA	NA	NA	No
TRUMATRIX-1	NA	NA	NA	NA	NA	NA	NA	No
MOCK-DNA-1	NA	NA	NA	NA	NA	NA	NA	No
MOCK-DNA-2	NA	NA	NA	NA	NA	NA	NA	No
MOCK-DNA-3	NA	NA	NA	NA	NA	NA	NA	No
MOCK-DNA-4	NA	NA	NA	NA	NA	NA	NA	No
NTC-Ex-3	NA	NA	NA	NA	NA	NA	NA	No
NTC-Ex-8-9	NA	NA	NA	NA	NA	NA	NA	No
NTC-Ex-10-11	NA	NA	NA	NA	NA	NA	NA	No
NTC-Ex-13-14	NA	NA	NA	NA	NA	NA	NA	No
NTC-Ex-16	NA	NA	NA	NA	NA	NA	NA	No
NTC1	NA	NA	NA	NA	NA	NA	NA	No
NTC2	NA	NA	NA	NA	NA	NA	NA	No
NTC3	NA	NA	NA	NA	NA	NA	NA	No
NTC4	NA	NA	NA	NA	NA	NA	NA	No
495-0	495	baseline	E.3	WT	3	No	No	No
495-1-00	495	week2	E.3	WT	15	No	No	No
495-1-06	495	week2	E.3	WT	21	No	No	No
495-1-12	495	week2	E.3	WT	3	No	No	No
495-1-18	495	week2	E.3	WT	9	No	No	No
495-2-00	495	week6	E.3	WT	15	No	No	No
495-2-06	495	week6	E.3	WT	21	No	No	No
495-2-12	495	week6	E.3	WT	3	No	No	No
495-2-18	495	week6	E.3	WT	9	No	No	No
496-0	496	baseline	E.3	WT	3	No	No	No
496-1-00	496	week2	E.3	WT	15	No	No	No
496-1-06	496	week2	E.3	WT	21	No	No	No
496-1-12	496	week2	E.3	WT	3	No	No	No
496-1-18	496	week2	E.3	WT	9	No	No	No
496-2-00	496	week6	E.3	WT	15	No	No	Yes
496-2-06	496	week6	E.3	WT	21	No	No	Yes
496-2-12	496	week6	E.3	WT	3	No	No	Yes
496-2-18	496	week6	E.3	WT	9	No	No	Yes
497-0	497	baseline	E.3	WT	3	No	No	No
497-1-00	497	week2	E.3	WT	15	No	No	No
497-1-06	497	week2	E.3	WT	21	No	No	No
497-1-12	497	week2	E.3	WT	3	No	No	No
497-1-18	497	week2	E.3	WT	9	No	No	No
497-2-00	497	week6	E.3	WT	15	Yes	No	No
497-2-06	497	week6	E.3	WT	21	Yes	No	No
497-2-12	497	week6	E.3	WT	3	Yes	No	No
497-2-18	497	week6	E.3	WT	9	Yes	No	No
499-0	499	baseline	E.3	WT	3	No	No	No
499-1-00	499	week2	E.3	WT	15	No	No	No
499-1-06	499	week2	E.3	WT	21	No	No	No
499-1-12	499	week2	E.3	WT	3	No	No	No
499-1-18	499	week2	E.3	WT	9	No	No	No
499-2-00	499	week6	E.3	WT	15	Yes	No	Yes
499-2-06	499	week6	E.3	WT	21	Yes	No	Yes
499-2-12	499	week6	E.3	WT	3	Yes	No	Yes
499-2-18	499	week6	E.3	WT	9	Yes	No	Yes
500-0	500	baseline	E.3	WT	3	No	No	No
500-1-00	500	week2	E.3	WT	15	No	No	No
500-1-06	500	week2	E.3	WT	21	No	No	No
500-1-12	500	week2	E.3	WT	3	No	No	No
500-1-18	500	week2	E.3	WT	9	No	No	No
500-2-00	500	week6	E.3	WT	15	No	No	No
500-2-06	500	week6	E.3	WT	21	No	No	No
500-2-12	500	week6	E.3	WT	3	No	No	No
500-2-18	500	week6	E.3	WT	9	No	No	No
501-0	501	baseline	E.3	WT	3	No	No	No
501-1-00	501	week2	E.3	WT	15	No	No	No
501-1-06	501	week2	E.3	WT	21	No	No	No
501-1-12	501	week2	E.3	WT	3	No	No	No
501-1-18	501	week2	E.3	WT	9	No	No	No
501-2-00	501	week6	E.3	WT	15	No	No	Yes
501-2-12	501	week6	E.3	WT	3	No	No	Yes
501-2-18	501	week6	E.3	WT	9	No	No	Yes
501-2-06	501	week6	E.3	WT	21	No	No	Yes
502-0	502	baseline	E.3	WT	3	No	No	No
502-1-00	502	week2	E.3	WT	15	No	No	No
502-1-06	502	week2	E.3	WT	21	No	No	No
502-1-12	502	week2	E.3	WT	3	No	No	No
502-1-18	502	week2	E.3	WT	9	No	No	No
502-2-00	502	week6	E.3	WT	15	Yes	No	No
502-2-06	502	week6	E.3	WT	21	Yes	No	No
502-2-12	502	week6	E.3	WT	3	Yes	No	No
502-2-18	502	week6	E.3	WT	9	Yes	No	No
503-0	503	baseline	E.3	WT	3	No	No	No
503-1-00	503	week2	E.3	WT	15	No	No	No
503-1-06	503	week2	E.3	WT	21	No	No	No
503-1-12	503	week2	E.3	WT	3	No	No	No
503-1-18	503	week2	E.3	WT	9	No	No	No
503-2-00	503	week6	E.3	WT	15	Yes	No	Yes
503-2-06	503	week6	E.3	WT	21	Yes	No	Yes
503-2-12	503	week6	E.3	WT	3	Yes	No	Yes
503-2-18	503	week6	E.3	WT	9	Yes	No	Yes
506-0	506	baseline	E.3	WT	3	No	No	No
506-1-00	506	week2	E.3	WT	15	No	No	No
506-1-06	506	week2	E.3	WT	21	No	No	No
506-1-12	506	week2	E.3	WT	3	No	No	No
506-1-18	506	week2	E.3	WT	9	No	No	No
506-2-00	506	week6	E.3	WT	15	No	No	No
506-2-06	506	week6	E.3	WT	21	No	No	No
506-2-12	506	week6	E.3	WT	3	No	No	No
506-2-18	506	week6	E.3	WT	9	No	No	No
507-0	507	baseline	E.3	WT	3	No	No	No
507-1-00	507	week2	E.3	WT	15	No	No	No
507-1-06	507	week2	E.3	WT	21	No	No	No
507-1-12	507	week2	E.3	WT	3	No	No	No
507-1-18	507	week2	E.3	WT	9	No	No	No
507-2-00	507	week6	E.3	WT	15	Yes	No	No
507-2-06	507	week6	E.3	WT	21	Yes	No	No
507-2-12	507	week6	E.3	WT	3	Yes	No	No
507-2-18	507	week6	E.3	WT	9	Yes	No	No
508-0	508	baseline	E.3	WT	3	No	No	No
508-1-00	508	week2	E.3	WT	15	No	No	No
508-1-06	508	week2	E.3	WT	21	No	No	No
508-1-12	508	week2	E.3	WT	3	No	No	No
508-1-18	508	week2	E.3	WT	9	No	No	No
508-2-00	508	week6	E.3	WT	15	Yes	No	Yes
508-2-06	508	week6	E.3	WT	21	Yes	No	Yes
508-2-12	508	week6	E.3	WT	3	Yes	No	Yes
508-2-18	508	week6	E.3	WT	9	Yes	No	Yes
509-0	509	baseline	E.3	WT	3	No	No	No
509-1-00	509	week2	E.3	WT	15	No	No	No
509-1-06	509	week2	E.3	WT	21	No	No	No
509-1-12	509	week2	E.3	WT	3	No	No	No
509-1-18	509	week2	E.3	WT	9	No	No	No
509-2-00	509	week6	E.3	WT	15	Yes	No	Yes
509-2-06	509	week6	E.3	WT	21	Yes	No	Yes
509-2-12	509	week6	E.3	WT	3	Yes	No	Yes
509-2-18	509	week6	E.3	WT	9	Yes	No	Yes
510-0	510	baseline	E.3	WT	3	No	No	No
510-1-00	510	week2	E.3	WT	15	No	No	No
510-1-06	510	week2	E.3	WT	21	No	No	No
510-1-12	510	week2	E.3	WT	3	No	No	No
510-1-18	510	week2	E.3	WT	9	No	No	No
510-2-00	510	week6	E.3	WT	15	No	No	Yes
510-2-06	510	week6	E.3	WT	21	No	No	Yes
510-2-12	510	week6	E.3	WT	3	No	No	Yes
510-2-18	510	week6	E.3	WT	9	No	No	Yes
515-0	515	baseline	E.3	WT	3	No	No	No
515-1-00	515	week2	E.3	WT	15	No	No	No
515-1-06	515	week2	E.3	WT	21	No	No	No
515-1-12	515	week2	E.3	WT	3	No	No	No
515-1-18	515	week2	E.3	WT	9	No	No	No
515-2-00	515	week6	E.3	WT	15	No	No	No
515-2-06	515	week6	E.3	WT	21	No	No	No
515-2-12	515	week6	E.3	WT	3	No	No	No
515-2-18	515	week6	E.3	WT	9	No	No	No
516-0	516	baseline	E.3	WT	3	No	No	No
516-1-00	516	week2	E.3	WT	15	No	No	No
516-1-06	516	week2	E.3	WT	21	No	No	No
516-1-12	516	week2	E.3	WT	3	No	No	No
516-1-18	516	week2	E.3	WT	9	No	No	No
516-2-00	516	week6	E.3	WT	15	Yes	No	Yes
516-2-06	516	week6	E.3	WT	21	Yes	No	Yes
516-2-12	516	week6	E.3	WT	3	Yes	No	Yes
516-2-18	516	week6	E.3	WT	9	Yes	No	Yes
517-0	517	baseline	E.3	WT	3	No	No	No
517-1-00	517	week2	E.3	WT	15	No	No	No
517-1-06	517	week2	E.3	WT	21	No	No	No
517-1-12	517	week2	E.3	WT	3	No	No	No
517-1-18	517	week2	E.3	WT	9	No	No	No
517-2-00	517	week6	E.3	WT	15	Yes	No	No
517-2-06	517	week6	E.3	WT	21	Yes	No	No
517-2-12	517	week6	E.3	WT	3	Yes	No	No
517-2-18	517	week6	E.3	WT	9	Yes	No	No
518-0	518	baseline	E.3	WT	3	No	No	No
518-1-00	518	week2	E.3	WT	15	No	No	No
518-1-06	518	week2	E.3	WT	21	No	No	No
518-1-12	518	week2	E.3	WT	3	No	No	No
518-1-18	518	week2	E.3	WT	9	No	No	No
518-2-00	518	week6	E.3	WT	15	No	No	No
518-2-06	518	week6	E.3	WT	21	No	No	No
518-2-12	518	week6	E.3	WT	3	No	No	No
518-2-18	518	week6	E.3	WT	9	No	No	No
519-0	519	baseline	E.3	WT	3	No	No	No
519-1-00	519	week2	E.3	WT	15	No	No	No
519-1-06	519	week2	E.3	WT	21	No	No	No
519-1-12	519	week2	E.3	WT	3	No	No	No
519-1-18	519	week2	E.3	WT	9	No	No	No
519-2-00	519	week6	E.3	WT	15	No	No	Yes
519-2-06	519	week6	E.3	WT	21	No	No	Yes
519-2-12	519	week6	E.3	WT	3	No	No	Yes
519-2-18	519	week6	E.3	WT	9	No	No	Yes
521-0	521	baseline	E.3	WT	3	No	No	No
521-1-00	521	week2	E.3	WT	15	No	No	No
521-1-06	521	week2	E.3	WT	21	No	No	No
521-1-12	521	week2	E.3	WT	3	No	No	No
521-1-18	521	week2	E.3	WT	9	No	No	No
521-2-00	521	week6	E.3	WT	15	No	No	No
521-2-06	521	week6	E.3	WT	21	No	No	No
521-2-12	521	week6	E.3	WT	3	No	No	No
521-2-18	521	week6	E.3	WT	9	No	No	No
522-0	522	baseline	E.3	WT	3	No	No	No
522-1-00	522	week2	E.3	WT	15	No	No	No
522-1-06	522	week2	E.3	WT	21	No	No	No
522-1-12	522	week2	E.3	WT	3	No	No	No
522-1-18	522	week2	E.3	WT	9	No	No	No
522-2-00	522	week6	E.3	WT	15	No	No	Yes
522-2-06	522	week6	E.3	WT	21	No	No	Yes
522-2-12	522	week6	E.3	WT	3	No	No	Yes
522-2-18	522	week6	E.3	WT	9	No	No	Yes
523-0	523	baseline	E.3	WT	3	No	No	No
523-1-00	523	week2	E.3	WT	15	No	No	No
523-1-06	523	week2	E.3	WT	21	No	No	No
523-1-12	523	week2	E.3	WT	3	No	No	No
523-1-18	523	week2	E.3	WT	9	No	No	No
523-2-00	523	week6	E.3	WT	15	Yes	No	Yes
523-2-06	523	week6	E.3	WT	21	Yes	No	Yes
523-2-12	523	week6	E.3	WT	3	Yes	No	Yes
523-2-18	523	week6	E.3	WT	9	Yes	No	Yes
524-0	524	baseline	E.3	WT	3	No	No	No
524-1-00	524	week2	E.3	WT	15	No	No	No
524-1-06	524	week2	E.3	WT	21	No	No	No
524-1-12	524	week2	E.3	WT	3	No	No	No
524-1-18	524	week2	E.3	WT	9	No	No	No
524-2-00	524	week6	E.3	WT	15	Yes	No	No
524-2-06	524	week6	E.3	WT	21	Yes	No	No
524-2-12	524	week6	E.3	WT	3	Yes	No	No
524-2-18	524	week6	E.3	WT	9	Yes	No	No
527-0	527	baseline	E.3	WT	3	No	No	No
527-1-00	527	week2	E.3	WT	15	No	No	No
527-1-06	527	week2	E.3	WT	21	No	No	No
527-1-12	527	week2	E.3	WT	3	No	No	No
527-1-18	527	week2	E.3	WT	9	No	No	No
527-2-00	527	week6	E.3	WT	15	Yes	No	Yes
527-2-06	527	week6	E.3	WT	21	Yes	No	Yes
527-2-12	527	week6	E.3	WT	3	Yes	No	Yes
527-2-18	527	week6	E.3	WT	9	Yes	No	Yes
528-0	528	baseline	E.3	WT	3	No	No	No
528-1-00	528	week2	E.3	WT	15	No	No	No
528-1-06	528	week2	E.3	WT	21	No	No	No
528-1-12	528	week2	E.3	WT	3	No	No	No
528-1-18	528	week2	E.3	WT	9	No	No	No
528-2-00	528	week6	E.3	WT	15	No	No	Yes
528-2-06	528	week6	E.3	WT	21	No	No	Yes
528-2-12	528	week6	E.3	WT	3	No	No	Yes
528-2-18	528	week6	E.3	WT	9	No	No	Yes
529-2-00	529	week6	E.3	IL10ko	15	No	Yes	No	49	41
529-2-06	529	week6	E.3	IL10ko	21	No	Yes	No	36	28
529-2-12	529	week6	E.3	IL10ko	3	No	Yes	No	36	28
529-2-18	529	week6	E.3	IL10ko	9	No	Yes	No	36	28
529-1-00	529	week2	E.3	IL10ko	15	No	Yes	No	36	28
529-1-06	529	week2	E.3	IL10ko	21	No	Yes	No	14	6
529-1-12	529	week2	E.3	IL10ko	3	No	Yes	No	14	6
529-1-18	529	week2	E.3	IL10ko	9	No	Yes	No	14	6
529-0	529	baseline	E.3	IL10ko	3	No	Yes	No	14	6
530-2-00	530	week6	E.3	IL10ko	15	Yes	Yes	No	90	22
530-2-06	530	week6	E.3	IL10ko	21	Yes	Yes	No	77	9
530-2-12	530	week6	E.3	IL10ko	3	Yes	Yes	No	77	9
530-2-18	530	week6	E.3	IL10ko	9	Yes	Yes	No	77	9
530-1-00	530	week2	E.3	IL10ko	15	No	Yes	No	77	9
530-1-06	530	week2	E.3	IL10ko	21	No	Yes	No	55	-13
530-1-12	530	week2	E.3	IL10ko	3	No	Yes	No	55	-13
530-1-18	530	week2	E.3	IL10ko	9	No	Yes	No	55	-13
530-0	530	baseline	E.3	IL10ko	3	No	Yes	No	55	-13
531-2-00	531	week6	E.3	IL10ko	15	No	Yes	Yes	52	34
531-2-06	531	week6	E.3	IL10ko	21	No	Yes	Yes	39	21
531-2-12	531	week6	E.3	IL10ko	3	No	Yes	Yes	39	21
531-2-18	531	week6	E.3	IL10ko	9	No	Yes	Yes	39	21
531-1-00	531	week2	E.3	IL10ko	15	No	Yes	No	39	21
531-1-06	531	week2	E.3	IL10ko	21	No	Yes	No	17	-1
531-1-12	531	week2	E.3	IL10ko	3	No	Yes	No	17	-1
531-1-18	531	week2	E.3	IL10ko	9	No	Yes	No	17	-1
531-0	531	baseline	E.3	IL10ko	3	No	Yes	No	17	-1
532-1-00	532	week2	E.3	IL10ko	15	No	Yes	No	43	20
532-1-06	532	week2	E.3	IL10ko	21	No	Yes	No	30	7
532-2-12	532	week6	E.3	IL10ko	3	Yes	Yes	Yes	30	7
532-1-18	532	week2	E.3	IL10ko	9	No	Yes	No	30	7
532-1-12	532	week2	E.3	IL10ko	3	No	Yes	No	30	7
532-2-00	532	week6	E.3	IL10ko	15	Yes	Yes	Yes	8	-15
532-2-06	532	week6	E.3	IL10ko	21	Yes	Yes	Yes	8	-15
532-0	532	baseline	E.3	IL10ko	3	No	Yes	No	8	-15
532-2-18	532	week6	E.3	IL10ko	9	Yes	Yes	Yes	8	-15
533-2-00	533	week6	E.3	IL10ko	15	No	No	Yes		55
533-2-06	533	week6	E.3	IL10ko	21	No	No	Yes		42
533-2-12	533	week6	E.3	IL10ko	3	No	No	Yes		42
533-2-18	533	week6	E.3	IL10ko	9	No	No	Yes		42
533-1-00	533	week2	E.3	IL10ko	15	No	No	No		42
533-1-06	533	week2	E.3	IL10ko	21	No	No	No		20
533-1-12	533	week2	E.3	IL10ko	3	No	No	No		20
533-1-18	533	week2	E.3	IL10ko	9	No	No	No		20
533-0	533	baseline	E.3	IL10ko	3	No	No	No		20
534-2-00	534	week6	E.3	IL10ko	15	No	Yes	No	71	62
534-2-06	534	week6	E.3	IL10ko	21	No	Yes	No	57	49
534-2-12	534	week6	E.3	IL10ko	3	No	Yes	No	57	49
534-2-18	534	week6	E.3	IL10ko	9	No	Yes	No	57	49
534-1-00	534	week2	E.3	IL10ko	15	No	Yes	No	57	49
534-1-06	534	week2	E.3	IL10ko	21	No	Yes	No	36	27
534-1-12	534	week2	E.3	IL10ko	3	No	Yes	No	36	27
534-1-18	534	week2	E.3	IL10ko	9	No	Yes	No	36	27
534-0	534	baseline	E.3	IL10ko	3	No	Yes	No	36	27
535-2-00	535	week6	E.3	IL10ko	15	Yes	Yes	No	58	47
535-2-06	535	week6	E.3	IL10ko	21	Yes	Yes	No	45	34
535-2-12	535	week6	E.3	IL10ko	3	Yes	Yes	No	45	34
535-2-18	535	week6	E.3	IL10ko	9	Yes	Yes	No	45	34
535-1-00	535	week2	E.3	IL10ko	15	No	Yes	No	45	34
535-1-06	535	week2	E.3	IL10ko	21	No	Yes	No	23	12
535-1-12	535	week2	E.3	IL10ko	3	No	Yes	No	23	12
535-1-18	535	week2	E.3	IL10ko	9	No	Yes	No	23	12
535-0	535	baseline	E.3	IL10ko	3	No	Yes	No	23	12
536-2-12	536	week6	E.3	IL10ko	3	Yes	No	Yes		113
536-1-00	536	week2	E.3	IL10ko	15	No	No	No		100
536-1-06	536	week2	E.3	IL10ko	21	No	No	No		100
536-1-12	536	week2	E.3	IL10ko	3	No	No	No		100
536-1-18	536	week2	E.3	IL10ko	9	No	No	No		100
536-2-00	536	week6	E.3	IL10ko	15	Yes	No	Yes		78
536-2-06	536	week6	E.3	IL10ko	21	Yes	No	Yes		78
536-0	536	baseline	E.3	IL10ko	3	No	No	No		78
536-2-18	536	week6	E.3	IL10ko	9	Yes	No	Yes		78
537-0	537	baseline	E.3	IL10ko	3	No	Yes	No	8	3
538-2-00	538	week6	E.3	IL10ko	15	Yes	Yes	No	66	55
538-2-06	538	week6	E.3	IL10ko	21	Yes	Yes	No	52	42
538-2-12	538	week6	E.3	IL10ko	3	Yes	Yes	No	52	42
538-2-18	538	week6	E.3	IL10ko	9	Yes	Yes	No	52	42
538-1-00	538	week2	E.3	IL10ko	15	No	Yes	No	52	42
538-1-06	538	week2	E.3	IL10ko	21	No	Yes	No	31	20
538-1-12	538	week2	E.3	IL10ko	3	No	Yes	No	31	20
538-1-18	538	week2	E.3	IL10ko	9	No	Yes	No	31	20
538-0	538	baseline	E.3	IL10ko	3	No	Yes	No	31	20
540-1-00	540	week2	E.3	IL10ko	15	No	Yes	No	55	32
540-1-06	540	week2	E.3	IL10ko	21	No	Yes	No	42	19
540-2-12	540	week6	E.3	IL10ko	3	No	Yes	No	42	19
540-1-18	540	week2	E.3	IL10ko	9	No	Yes	No	42	19
540-1-12	540	week2	E.3	IL10ko	3	No	Yes	No	42	19
540-2-00	540	week6	E.3	IL10ko	15	No	Yes	No	20	-3
540-2-06	540	week6	E.3	IL10ko	21	No	Yes	No	20	-3
540-0	540	baseline	E.3	IL10ko	3	No	Yes	No	20	-3
540-2-18	540	week6	E.3	IL10ko	9	No	Yes	No	20	-3
541-2-12	541	week6	E.3	IL10ko	3	No	No	Yes		59
541-1-00	541	week2	E.3	IL10ko	15	No	No	No		46
541-1-06	541	week2	E.3	IL10ko	21	No	No	No		46
541-1-12	541	week2	E.3	IL10ko	3	No	No	No		46
541-1-18	541	week2	E.3	IL10ko	9	No	No	No		46
541-2-00	541	week6	E.3	IL10ko	15	No	No	Yes		24
541-2-06	541	week6	E.3	IL10ko	21	No	No	Yes		24
541-0	541	baseline	E.3	IL10ko	3	No	No	No		24
541-2-18	541	week6	E.3	IL10ko	9	No	No	Yes		24
542-2-00	542	week6	E.3	IL10ko	15	No	Yes	No	69	27
542-2-06	542	week6	E.3	IL10ko	21	No	Yes	No	55	14
542-2-12	542	week6	E.3	IL10ko	3	No	Yes	No	55	14
542-2-18	542	week6	E.3	IL10ko	9	No	Yes	No	55	14
542-1-00	542	week2	E.3	IL10ko	15	No	Yes	No	55	14
542-1-06	542	week2	E.3	IL10ko	21	No	Yes	No	34	-8
542-1-12	542	week2	E.3	IL10ko	3	No	Yes	No	34	-8
542-1-18	542	week2	E.3	IL10ko	9	No	Yes	No	34	-8
542-0	542	baseline	E.3	IL10ko	3	No	Yes	No	34	-8
543-2-12	543	week6	E.3	IL10ko	3	Yes	No	Yes		52
543-1-00	543	week2	E.3	IL10ko	15	No	No	No		39
543-1-06	543	week2	E.3	IL10ko	21	No	No	No		39
543-1-12	543	week2	E.3	IL10ko	3	No	No	No		39
543-1-18	543	week2	E.3	IL10ko	9	No	No	No		39
543-2-00	543	week6	E.3	IL10ko	15	Yes	No	Yes		17
543-2-06	543	week6	E.3	IL10ko	21	Yes	No	Yes		17
543-0	543	baseline	E.3	IL10ko	3	No	No	No		17
543-2-18	543	week6	E.3	IL10ko	9	Yes	No	Yes		17
544-2-00	544	week6	E.3	IL10ko	15	Yes	No	Yes		108
544-2-06	544	week6	E.3	IL10ko	21	Yes	No	Yes		95
544-2-12	544	week6	E.3	IL10ko	3	Yes	No	Yes		95
544-2-18	544	week6	E.3	IL10ko	9	Yes	No	Yes		95
544-1-00	544	week2	E.3	IL10ko	15	No	No	No		95
544-1-06	544	week2	E.3	IL10ko	21	No	No	No		73
544-1-12	544	week2	E.3	IL10ko	3	No	No	No		73
544-1-18	544	week2	E.3	IL10ko	9	No	No	No		73
544-0	544	baseline	E.3	IL10ko	3	No	No	No		73
545-0	545	baseline	E.3	IL10ko	3	No	No	No
545-1-00	545	week2	E.3	IL10ko	15	No	No	No
545-1-06	545	week2	E.3	IL10ko	21	No	No	No
545-1-12	545	week2	E.3	IL10ko	3	No	No	No
545-1-18	545	week2	E.3	IL10ko	9	No	No	No
545-2-00	545	week6	E.3	IL10ko	15	Yes	No	No
545-2-06	545	week6	E.3	IL10ko	21	Yes	No	No
545-2-12	545	week6	E.3	IL10ko	3	Yes	No	No
545-2-18	545	week6	E.3	IL10ko	9	Yes	No	No
546-0	546	baseline	E.3	IL10ko	3	No	No	No
546-1-00	546	week2	E.3	IL10ko	15	No	No	No
546-1-06	546	week2	E.3	IL10ko	21	No	No	No
546-1-12	546	week2	E.3	IL10ko	3	No	No	No
546-1-18	546	week2	E.3	IL10ko	9	No	No	No
546-2-00	546	week6	E.3	IL10ko	15	Yes	No	No
546-2-06	546	week6	E.3	IL10ko	21	Yes	No	No
546-2-12	546	week6	E.3	IL10ko	3	Yes	No	No
546-2-18	546	week6	E.3	IL10ko	9	Yes	No	No
547-2-12	547	week6	E.3	IL10ko	3	No	No	Yes		55
547-1-00	547	week2	E.3	IL10ko	15	No	No	No		42
547-1-06	547	week2	E.3	IL10ko	21	No	No	No		42
547-1-12	547	week2	E.3	IL10ko	3	No	No	No		42
547-1-18	547	week2	E.3	IL10ko	9	No	No	No		42
547-2-00	547	week6	E.3	IL10ko	15	No	No	Yes		20
547-2-06	547	week6	E.3	IL10ko	21	No	No	Yes		20
547-0	547	baseline	E.3	IL10ko	3	No	No	No		20
547-2-18	547	week6	E.3	IL10ko	9	No	No	Yes		20
548-1-00	548	week2	E.3	IL10ko	15	No	Yes	No	36	17
548-1-06	548	week2	E.3	IL10ko	21	No	Yes	No	23	4
548-2-12	548	week6	E.3	IL10ko	3	No	Yes	Yes	23	4
548-1-18	548	week2	E.3	IL10ko	9	No	Yes	No	23	4
548-1-12	548	week2	E.3	IL10ko	3	No	Yes	No	23	4
548-2-00	548	week6	E.3	IL10ko	15	No	Yes	Yes	0	-18
548-2-06	548	week6	E.3	IL10ko	21	No	Yes	Yes	0	-18
548-0	548	baseline	E.3	IL10ko	3	No	Yes	No	0	-18
548-2-18	548	week6	E.3	IL10ko	9	No	Yes	Yes	0	-18
549-0	549	baseline	E.3	WT	3	No	No	No
549-1-00	549	week2	E.3	WT	15	No	No	No
549-1-06	549	week2	E.3	WT	21	No	No	No
549-1-12	549	week2	E.3	WT	3	No	No	No
549-1-18	549	week2	E.3	WT	9	No	No	No
549-2-00	549	week6	E.3	WT	15	No	No	No
549-2-06	549	week6	E.3	WT	21	No	No	No
549-2-12	549	week6	E.3	WT	3	No	No	No
549-2-18	549	week6	E.3	WT	9	No	No	No
550-0	550	baseline	E.3	WT	3	No	No	No
550-1-00	550	week2	E.3	WT	15	No	No	No
550-1-06	550	week2	E.3	WT	21	No	No	No
550-1-12	550	week2	E.3	WT	3	No	No	No
550-1-18	550	week2	E.3	WT	9	No	No	No
550-2-00	550	week6	E.3	WT	15	No	No	Yes
550-2-06	550	week6	E.3	WT	21	No	No	Yes
550-2-12	550	week6	E.3	WT	3	No	No	Yes
550-2-18	550	week6	E.3	WT	9	No	No	Yes
553-2-00	553	week6	E.3	IL10ko	15	Yes	Yes	No	50	48
553-2-06	553	week6	E.3	IL10ko	21	Yes	Yes	No	37	35
553-2-12	553	week6	E.3	IL10ko	3	Yes	Yes	No	37	35
553-2-18	553	week6	E.3	IL10ko	9	Yes	Yes	No	37	35
553-1-00	553	week2	E.3	IL10ko	15	No	Yes	No	37	35
553-1-06	553	week2	E.3	IL10ko	21	No	Yes	No	15	13
553-1-12	553	week2	E.3	IL10ko	3	No	Yes	No	15	13
553-1-18	553	week2	E.3	IL10ko	9	No	Yes	No	15	13
553-0	553	baseline	E.3	IL10ko	3	No	Yes	No	15	13
554-1-00	554	week2	E.3	IL10ko	15	No	Yes	No	36	21
554-1-06	554	week2	E.3	IL10ko	21	No	Yes	No	23	8
554-2-12	554	week6	E.3	IL10ko	3	No	Yes	Yes	23	8
554-1-18	554	week2	E.3	IL10ko	9	No	Yes	No	23	8
554-1-12	554	week2	E.3	IL10ko	3	No	Yes	No	23	8
554-2-00	554	week6	E.3	IL10ko	15	No	Yes	Yes	0	-14
554-2-06	554	week6	E.3	IL10ko	21	No	Yes	Yes	0	-14
554-0	554	baseline	E.3	IL10ko	3	No	Yes	No	0	-14
554-2-18	554	week6	E.3	IL10ko	9	No	Yes	Yes	0	-14
555-1-00	555	week2	E.3	IL10ko	15	No	Yes	No	27	20
555-1-06	555	week2	E.3	IL10ko	21	No	Yes	No	14	7
555-2-12	555	week6	E.3	IL10ko	3	No	Yes	No	14	7
555-1-18	555	week2	E.3	IL10ko	9	No	Yes	No	14	7
555-1-12	555	week2	E.3	IL10ko	3	No	Yes	No	14	7
555-2-00	555	week6	E.3	IL10ko	15	No	Yes	No		-15
555-2-06	555	week6	E.3	IL10ko	21	No	Yes	No		-15
555-0	555	baseline	E.3	IL10ko	3	No	Yes	No		-15
555-2-18	555	week6	E.3	IL10ko	9	No	Yes	No		-15
556-0	556	baseline	E.3	IL10ko	3	No	No	No
556-1-00	556	week2	E.3	IL10ko	15	No	No	No
556-1-06	556	week2	E.3	IL10ko	21	No	No	No
556-1-12	556	week2	E.3	IL10ko	3	No	No	No
556-1-18	556	week2	E.3	IL10ko	9	No	No	No
556-2-00	556	week6	E.3	IL10ko	15	Yes	No	No
556-2-06	556	week6	E.3	IL10ko	21	Yes	No	No
556-2-12	556	week6	E.3	IL10ko	3	Yes	No	No
556-2-18	556	week6	E.3	IL10ko	9	Yes	No	No
557-2-12	557	week6	E.3	IL10ko	3	Yes	No	Yes		85
557-1-00	557	week2	E.3	IL10ko	15	No	No	No		72
557-1-06	557	week2	E.3	IL10ko	21	No	No	No		72
557-1-12	557	week2	E.3	IL10ko	3	No	No	No		72
557-1-18	557	week2	E.3	IL10ko	9	No	No	No		72
557-2-00	557	week6	E.3	IL10ko	15	Yes	No	Yes		50
557-2-06	557	week6	E.3	IL10ko	21	Yes	No	Yes		50
557-0	557	baseline	E.3	IL10ko	3	No	No	No		50
557-2-18	557	week6	E.3	IL10ko	9	Yes	No	Yes		50
558-2-00	558	week6	E.3	IL10ko	15	No	Yes	Yes	112	52
558-2-06	558	week6	E.3	IL10ko	21	No	Yes	Yes	99	39
558-2-12	558	week6	E.3	IL10ko	3	No	Yes	Yes	99	39
558-2-18	558	week6	E.3	IL10ko	9	No	Yes	Yes	99	39
558-1-00	558	week2	E.3	IL10ko	15	No	Yes	No	99	39
558-1-06	558	week2	E.3	IL10ko	21	No	Yes	No	77	17
558-1-12	558	week2	E.3	IL10ko	3	No	Yes	No	77	17
558-1-18	558	week2	E.3	IL10ko	9	No	Yes	No	77	17
558-0	558	baseline	E.3	IL10ko	3	No	Yes	No	77	17
559-2-12	559	week6	E.3	IL10ko	3	Yes	No	Yes		69
559-1-00	559	week2	E.3	IL10ko	15	No	No	No		56
559-1-06	559	week2	E.3	IL10ko	21	No	No	No		56
559-1-12	559	week2	E.3	IL10ko	3	No	No	No		56
559-1-18	559	week2	E.3	IL10ko	9	No	No	No		56
559-2-00	559	week6	E.3	IL10ko	15	Yes	No	Yes		34
559-2-06	559	week6	E.3	IL10ko	21	Yes	No	Yes		34
559-0	559	baseline	E.3	IL10ko	3	No	No	No		34
559-2-18	559	week6	E.3	IL10ko	9	Yes	No	Yes		34
560-0	560	baseline	E.3	WT	3	No	No	No
560-1-00	560	week2	E.3	WT	15	No	No	No
560-1-06	560	week2	E.3	WT	21	No	No	No
560-1-12	560	week2	E.3	WT	3	No	No	No
560-1-18	560	week2	E.3	WT	9	No	No	No
560-2-00	560	week6	E.3	WT	15	No	No	No
560-2-06	560	week6	E.3	WT	21	No	No	No
560-2-12	560	week6	E.3	WT	3	No	No	No
560-2-18	560	week6	E.3	WT	9	No	No	No
561-0	561	baseline	E.3	WT	3	No	No	No
561-1-00	561	week2	E.3	WT	15	No	No	No
561-1-06	561	week2	E.3	WT	21	No	No	No
561-1-12	561	week2	E.3	WT	3	No	No	No
561-1-18	561	week2	E.3	WT	9	No	No	No
561-2-00	561	week6	E.3	WT	15	No	No	Yes
561-2-06	561	week6	E.3	WT	21	No	No	Yes
561-2-12	561	week6	E.3	WT	3	No	No	Yes
561-2-18	561	week6	E.3	WT	9	No	No	Yes
562-0	562	baseline	E.3	WT	3	No	No	No
562-1-00	562	week2	E.3	WT	15	No	No	No
562-1-06	562	week2	E.3	WT	21	No	No	No
562-1-12	562	week2	E.3	WT	3	No	No	No
562-1-18	562	week2	E.3	WT	9	No	No	No
562-2-00	562	week6	E.3	WT	15	Yes	No	No
562-2-06	562	week6	E.3	WT	21	Yes	No	No
562-2-12	562	week6	E.3	WT	3	Yes	No	No
562-2-18	562	week6	E.3	WT	9	Yes	No	No
563-0	563	baseline	E.3	IL10ko	3	No	No	No
563-1-00	563	week2	E.3	IL10ko	15	No	No	No
563-1-06	563	week2	E.3	IL10ko	21	No	No	No
563-1-12	563	week2	E.3	IL10ko	3	No	No	No
563-1-18	563	week2	E.3	IL10ko	9	No	No	No
563-2-00	563	week6	E.3	IL10ko	15	No	No	No
563-2-06	563	week6	E.3	IL10ko	21	No	No	No
563-2-12	563	week6	E.3	IL10ko	3	No	No	No
563-2-18	563	week6	E.3	IL10ko	9	No	No	No
564-0	564	baseline	E.3	IL10ko	3	No	No	No
564-1-00	564	week2	E.3	IL10ko	15	No	No	No
564-1-06	564	week2	E.3	IL10ko	21	No	No	No
564-1-12	564	week2	E.3	IL10ko	3	No	No	No
564-1-18	564	week2	E.3	IL10ko	9	No	No	No
564-2-00	564	week6	E.3	IL10ko	15	No	No	Yes
564-2-06	564	week6	E.3	IL10ko	21	No	No	Yes
564-2-12	564	week6	E.3	IL10ko	3	No	No	Yes
564-2-18	564	week6	E.3	IL10ko	9	No	No	Yes
565-2-12	565	week6	E.3	IL10ko	3	Yes	No	No		90
565-1-00	565	week2	E.3	IL10ko	15	No	No	No		77
565-1-06	565	week2	E.3	IL10ko	21	No	No	No		77
565-1-12	565	week2	E.3	IL10ko	3	No	No	No		77
565-1-18	565	week2	E.3	IL10ko	9	No	No	No		77
565-2-00	565	week6	E.3	IL10ko	21	Yes	No	No		55
565-2-06	565	week6	E.3	IL10ko	15	Yes	No	No		55
565-0	565	baseline	E.3	IL10ko	3	No	No	No		55
565-2-18	565	week6	E.3	IL10ko	9	Yes	No	No		55
566-0	566	baseline	E.3	IL10ko	3	No	Yes	No	9	6
571-2-00	571	week6	E.3	IL10ko	15	Yes	Yes	Yes	90	22
571-2-06	571	week6	E.3	IL10ko	21	Yes	Yes	Yes	77	9
571-2-12	571	week6	E.3	IL10ko	3	Yes	Yes	Yes	77	9
571-2-18	571	week6	E.3	IL10ko	9	Yes	Yes	Yes	77	9
571-1-00	571	week2	E.3	IL10ko	15	No	Yes	No	77	9
571-1-06	571	week2	E.3	IL10ko	21	No	Yes	No	55	-13
571-1-12	571	week2	E.3	IL10ko	3	No	Yes	No	55	-13
571-1-18	571	week2	E.3	IL10ko	9	No	Yes	No	55	-13
571-0	571	baseline	E.3	IL10ko	3	No	Yes	No	55	-13
572-2-12	572	week6	E.3	IL10ko	3	No	No	No		101
572-1-00	572	week2	E.3	IL10ko	15	No	No	No		88
572-1-06	572	week2	E.3	IL10ko	21	No	No	No		88
572-1-06-WH	572	week2	E.3	IL10ko	21	No	No	No		88
572-1-12	572	week2	E.3	IL10ko	3	No	No	No		88
572-1-18	572	week2	E.3	IL10ko	9	No	No	No		66
572-2-00	572	week6	E.3	IL10ko	15	No	No	No		66
572-2-06	572	week6	E.3	IL10ko	21	No	No	No		66
572-0	572	baseline	E.3	IL10ko	3	No	No	No		66
572-2-18	572	week6	E.3	IL10ko	9	No	No	No		66
573-2-00	573	week6	E.3	IL10ko	15	Yes	No	No		80
573-2-06	573	week6	E.3	IL10ko	21	Yes	No	No		67
573-2-12	573	week6	E.3	IL10ko	3	Yes	No	No		67
573-2-18	573	week6	E.3	IL10ko	9	Yes	No	No		67
573-1-00	573	week2	E.3	IL10ko	15	No	No	No		67
573-1-06	573	week2	E.3	IL10ko	21	No	No	No		45
573-1-12	573	week2	E.3	IL10ko	3	No	No	No		45
573-1-18	573	week2	E.3	IL10ko	9	No	No	No		45
573-0	573	baseline	E.3	IL10ko	3	No	No	No		45
600-0	600	baseline	E.3	IL10ko	3	No	No	No
600-1-00	600	week2	E.3	IL10ko	15	No	No	No
600-1-06	600	week2	E.3	IL10ko	21	No	No	No
600-1-12	600	week2	E.3	IL10ko	3	No	No	No
600-1-18	600	week2	E.3	IL10ko	9	No	No	No
600-2-00	600	week6	E.3	IL10ko	15	Yes	No	No
600-2-06	600	week6	E.3	IL10ko	21	Yes	No	No
600-2-12	600	week6	E.3	IL10ko	3	Yes	No	No
600-2-18	600	week6	E.3	IL10ko	9	Yes	No	No
601-0	601	baseline	E.3	IL10ko	3	No	No	No
601-1-00	601	week2	E.3	IL10ko	15	No	No	No
601-1-06	601	week2	E.3	IL10ko	21	No	No	No
601-1-12	601	week2	E.3	IL10ko	3	No	No	No
601-1-18	601	week2	E.3	IL10ko	9	No	No	No
601-2-00	601	week6	E.3	IL10ko	15	Yes	No	Yes
601-2-06	601	week6	E.3	IL10ko	21	Yes	No	Yes
601-2-12	601	week6	E.3	IL10ko	3	Yes	No	Yes
601-2-18	601	week6	E.3	IL10ko	9	Yes	No	Yes
602-2-00	602	week6	E.3	IL10ko	15	No	No	No		94
602-2-06	602	week6	E.3	IL10ko	21	No	No	No		81
602-2-12	602	week6	E.3	IL10ko	3	No	No	No		81
602-2-18	602	week6	E.3	IL10ko	9	No	No	No		81
602-1-00	602	week2	E.3	IL10ko	15	No	No	No		81
602-1-06	602	week2	E.3	IL10ko	21	No	No	No		59
602-1-12	602	week2	E.3	IL10ko	3	No	No	No		59
602-1-18	602	week2	E.3	IL10ko	9	No	No	No		59
602-0	602	baseline	E.3	IL10ko	3	No	No	No		59
603-0	603	baseline	E.3	IL10ko	3	No	No	No
603-1-00	603	week2	E.3	IL10ko	15	No	No	No
603-1-06	603	week2	E.3	IL10ko	21	No	No	No
603-1-12	603	week2	E.3	IL10ko	3	No	No	No
603-1-18	603	week2	E.3	IL10ko	9	No	No	No
603-2-00	603	week6	E.3	IL10ko	15	No	No	Yes
603-2-06	603	week6	E.3	IL10ko	21	No	No	Yes
603-2-12	603	week6	E.3	IL10ko	3	No	No	Yes
603-2-18	603	week6	E.3	IL10ko	9	No	No	Yes
605-2-00	605	week6	E.3	IL10ko	15	No	Yes	No	78	57
605-2-06	605	week6	E.3	IL10ko	21	No	Yes	No	64	44
605-2-12	605	week6	E.3	IL10ko	3	No	Yes	No	64	44
605-2-18	605	week6	E.3	IL10ko	9	No	Yes	No	64	44
605-1-00	605	week2	E.3	IL10ko	15	No	Yes	No	64	44
605-1-06	605	week2	E.3	IL10ko	21	No	Yes	No	43	22
605-1-12	605	week2	E.3	IL10ko	3	No	Yes	No	43	22
605-1-18	605	week2	E.3	IL10ko	9	No	Yes	No	43	22
605-0	605	baseline	E.3	IL10ko	3	No	Yes	No	43	22
606-2-00	606	week6	E.3	IL10ko	15	No	No	Yes		14
606-2-06	606	week6	E.3	IL10ko	21	No	No	Yes		2
606-2-12	606	week6	E.3	IL10ko	3	No	No	Yes		2
606-2-18	606	week6	E.3	IL10ko	9	No	No	Yes		2
606-1-00	606	week2	E.3	IL10ko	15	No	No	No		2
606-1-06	606	week2	E.3	IL10ko	21	No	No	No		-18
606-1-12	606	week2	E.3	IL10ko	3	No	No	No		-18
606-1-18	606	week2	E.3	IL10ko	9	No	No	No		-18
606-0	606	baseline	E.3	IL10ko	3	No	No	No		-18
607-2-00	607	week6	E.3	IL10ko	15	Yes	Yes	Yes	53	53
607-2-06	607	week6	E.3	IL10ko	21	Yes	Yes	Yes	40	40
607-2-12	607	week6	E.3	IL10ko	3	Yes	Yes	Yes	40	40
607-2-18	607	week6	E.3	IL10ko	9	Yes	Yes	Yes	40	40
607-1-00	607	week2	E.3	IL10ko	15	No	Yes	No	40	40
607-1-06	607	week2	E.3	IL10ko	21	No	Yes	No	18	18
607-1-12	607	week2	E.3	IL10ko	3	No	Yes	No	18	18
607-1-18	607	week2	E.3	IL10ko	9	No	Yes	No	18	18
607-0	607	baseline	E.3	IL10ko	3	No	Yes	No	18	18
529W-0	529W	baseline	E.3	WT	3	No	No	No
529W-1-00	529W	week2	E.3	WT	15	No	No	No
529W-1-06	529W	week2	E.3	WT	21	No	No	No
529W-1-12	529W	week2	E.3	WT	3	No	No	No
529W-1-18	529W	week2	E.3	WT	9	No	No	No
529W-2-00	529W	week6	E.3	WT	15	Yes	No	No
529W-2-06	529W	week6	E.3	WT	21	Yes	No	No
529W-2-12	529W	week6	E.3	WT	3	Yes	No	No
529W-2-18	529W	week6	E.3	WT	9	Yes	No	No
547W-0	547W	baseline	E.3	WT	3	No	No	No
547W-1-00	547W	week2	E.3	WT	15	No	No	No
547W-1-06	547W	week2	E.3	WT	21	No	No	No
547W-1-12	547W	week2	E.3	WT	3	No	No	No
547W-1-18	547W	week2	E.3	WT	9	No	No	No
547W-2-00	547W	week6	E.3	WT	15	Yes	No	Yes
547W-2-06	547W	week6	E.3	WT	21	Yes	No	Yes
547W-2-12	547W	week6	E.3	WT	3	Yes	No	Yes
547W-2-18	547W	week6	E.3	WT	9	Yes	No	Yes
548W-0	548W	baseline	E.3	WT	3	No	No	No
548W-1-00	548W	week2	E.3	WT	15	No	No	No
548W-1-06	548W	week2	E.3	WT	21	No	No	No
548W-1-12	548W	week2	E.3	WT	3	No	No	No
548W-1-18	548W	week2	E.3	WT	9	No	No	No
548W-2-00	548W	week6	E.3	WT	15	Yes	No	No
548W-2-06	548W	week6	E.3	WT	21	Yes	No	No
548W-2-12	548W	week6	E.3	WT	3	Yes	No	No
548W-2-18	548W	week6	E.3	WT	9	Yes	No	No
